# Supplementary material for: Single-cell tumor heterogeneity landscape of hepatocellular carcinoma: unraveling the pro-metastatic subtype and its interaction loop with fibroblasts
Source: Mol Cancer. 2024 Aug 2;23:157. doi: 10.1186/s12943-024-02062-3 (PMC11295380; doi:10.1186/s12943-024-02062-3)
Supplement: Supplementary file 1 — Supplementary Material 1 [file 12943_2024_2062_MOESM1_ESM.xlsx]

## Sheet: scRNA-HCC cohort
Dataset_ID	Sample_ID	Disease	Number of cells	Number of malignant cells	Species	Organ
GSE149614	GSE149614-HCC02T	Hepatocellular carcinoma	3265	2065	Homo sapiens	Liver
GSE149614	GSE149614-HCC03T	Hepatocellular carcinoma	4445	3417	Homo sapiens	Liver
GSE149614	GSE149614-HCC04T	Hepatocellular carcinoma	2703	2282	Homo sapiens	Liver
GSE149614	GSE149614-HCC05T	Hepatocellular carcinoma	2607	1053	Homo sapiens	Liver
GSE149614	GSE149614-HCC06T	Hepatocellular carcinoma	3768	174	Homo sapiens	Liver
GSE149614	GSE149614-HCC07P	Hepatocellular carcinoma	1662	94	Homo sapiens	Portal vein tumor thrombus (PVTT)
GSE149614	GSE149614-HCC07T	Hepatocellular carcinoma	478	62	Homo sapiens	Liver
GSE149614	GSE149614-HCC08P	Hepatocellular carcinoma	3795	3112	Homo sapiens	Portal vein tumor thrombus (PVTT)
GSE149614	GSE149614-HCC08T	Hepatocellular carcinoma	4086	1758	Homo sapiens	Liver
GSE149614	GSE149614-HCC09T	Hepatocellular carcinoma	2683	1489	Homo sapiens	Liver
GSE149614	GSE149614-HCC10L	Hepatocellular carcinoma	2689	1489	Homo sapiens	Lymph node
GSE149614	GSE149614-HCC10T	Hepatocellular carcinoma	2680	1112	Homo sapiens	Liver
GSE151530	GSE151530-H08	Hepatocellular carcinoma	1531	164	Homo sapiens	Liver
GSE151530	GSE151530-H30	Hepatocellular carcinoma	446	22	Homo sapiens	Liver
GSE151530	GSE151530-H34a	Hepatocellular carcinoma	219	44	Homo sapiens	Liver
GSE151530	GSE151530-H37	Hepatocellular carcinoma	85	35	Homo sapiens	Liver
GSE151530	GSE151530-H38	Hepatocellular carcinoma	893	140	Homo sapiens	Liver
GSE151530	GSE151530-H49b	Hepatocellular carcinoma	299	118	Homo sapiens	Liver
GSE151530	GSE151530-H58b	Hepatocellular carcinoma	767	33	Homo sapiens	Liver
GSE151530	GSE151530-H63	Hepatocellular carcinoma	499	115	Homo sapiens	Liver
GSE151530	GSE151530-H65	Hepatocellular carcinoma	529	456	Homo sapiens	Liver
GSE151530	GSE151530-H68a	Hepatocellular carcinoma	4237	3388	Homo sapiens	Liver
GSE151530	GSE151530-H68b	Hepatocellular carcinoma	1539	1003	Homo sapiens	Liver
GSE151530	GSE151530-H70	Hepatocellular carcinoma	4740	2750	Homo sapiens	Liver
GSE151530	GSE151530-H72	Hepatocellular carcinoma	2903	1682	Homo sapiens	Liver
GSE151530	GSE151530-H73a	Hepatocellular carcinoma	3888	224	Homo sapiens	Liver
GSE151530	GSE151530-H73b	Hepatocellular carcinoma	3022	148	Homo sapiens	Liver
GSE151530	GSE151530-H74	Hepatocellular carcinoma	796	397	Homo sapiens	Liver
GSE151530	GSE151530-H75	Hepatocellular carcinoma	1453	189	Homo sapiens	Liver
GSE151530	GSE151530-H77	Hepatocellular carcinoma	4094	75	Homo sapiens	Liver
GSE156625	GSE156625-P14_T1	Hepatocellular carcinoma	964	46	Homo sapiens	Liver
GSE156625	GSE156625-P15_T1	Hepatocellular carcinoma	845	293	Homo sapiens	Liver
GSE156625	GSE156625-P15_T2	Hepatocellular carcinoma	626	539	Homo sapiens	Liver
GSE156625	GSE156625-P15_T3	Hepatocellular carcinoma	793	778	Homo sapiens	Liver
GSE156625	GSE156625-P15_T4T5	Hepatocellular carcinoma	1645	1522	Homo sapiens	Liver
GSE156625	GSE156625-P2_T1	Hepatocellular carcinoma	1280	31	Homo sapiens	Liver
GSE156625	GSE156625-P2_T3	Hepatocellular carcinoma	1120	29	Homo sapiens	Liver
GSE156625	GSE156625-P3_T5	Hepatocellular carcinoma	2089	53	Homo sapiens	Liver
GSE156625	GSE156625-P4_T1	Hepatocellular carcinoma	34	33	Homo sapiens	Liver
GSE156625	GSE156625-P5_T1	Hepatocellular carcinoma	1179	29	Homo sapiens	Liver
GSE156625	GSE156625-P5_T2	Hepatocellular carcinoma	1686	21	Homo sapiens	Liver
GSE156625	GSE156625-P7_T1	Hepatocellular carcinoma	2347	1056	Homo sapiens	Liver
GSE156625	GSE156625-P7_T2	Hepatocellular carcinoma	2213	401	Homo sapiens	Liver
GSE156625	GSE156625-P8_T1	Hepatocellular carcinoma	511	110	Homo sapiens	Liver
GSE156625	GSE156625-P8_T2	Hepatocellular carcinoma	623	203	Homo sapiens	Liver
GSE156625	GSE156625-P8_T3	Hepatocellular carcinoma	1127	823	Homo sapiens	Liver
GSE156625	GSE156625-P8_T4	Hepatocellular carcinoma	733	363	Homo sapiens	Liver
GSE156625	GSE156625-P8_T5	Hepatocellular carcinoma	894	83	Homo sapiens	Liver
GSE156625	GSE156625-P9_T1	Hepatocellular carcinoma	1868	48	Homo sapiens	Liver
GSE156625	GSE156625-P9_T2	Hepatocellular carcinoma	1249	65	Homo sapiens	Liver
GSE156625	GSE156625-P9_T3	Hepatocellular carcinoma	998	271	Homo sapiens	Liver
GSE156625	GSE156625-P9_T4	Hepatocellular carcinoma	786	94	Homo sapiens	Liver
