# Supplementary material for: Single-cell tumor heterogeneity landscape of hepatocellular carcinoma: unraveling the pro-metastatic subtype and its interaction loop with fibroblasts
Source: Mol Cancer. 2024 Aug 2;23:157. doi: 10.1186/s12943-024-02062-3 (PMC11295380; doi:10.1186/s12943-024-02062-3)
Supplement: Supplementary file 2 — Supplementary Material 2 [file 12943_2024_2062_MOESM2_ESM.xlsx]

## Sheet: HVGs of subtype1
	p_val	avg_log2FC	pct.1	pct.2	p_val_adj
SERPINC1	0	2.39313	0.762	0.234	0
ARG1	0	1.3798	0.637	0.17	0
HRG	0	1.74078	0.672	0.207	0
ALDOB	0	1.91691	0.773	0.315	0
KNG1	0	2.08988	0.817	0.388	0
A1BG	0	2.00701	0.684	0.265	0
SAA4	0	1.3299	0.548	0.13	0
CPS1	0	1.44216	0.538	0.129	0
CYP2D6	0	1.76593	0.609	0.2	0
AHSG	0	2.12961	0.817	0.413	0
ACSM2A	0	1.21035	0.524	0.123	0
ADH1B	0	2.09719	0.621	0.221	0
SLC2A2	0	1.15179	0.659	0.261	0
ITIH3	0	1.4165	0.701	0.303	0
MASP2	0	1.11254	0.51	0.113	0
HPD	0	2.28492	0.504	0.111	0
HULC	0	1.75539	0.689	0.296	0
HSD17B6	0	1.53624	0.722	0.329	0
ACSM2B	0	1.1443	0.583	0.19	0
AGXT	0	2.18307	0.762	0.37	0
TAT	0	1.65399	0.518	0.126	0
F12	0	1.14553	0.59	0.207	0
AZGP1	0	1.747	0.781	0.399	0
BAAT	0	1.42228	0.727	0.357	0
HP	0	2.47494	0.663	0.3	0
APCS	0	1.30006	0.62	0.262	0
FBP1	0	1.25938	0.536	0.186	0
MAT1A	0	1.51259	0.661	0.317	0
LINC01485	0	0.847263	0.478	0.134	0
SULT2A1	0	1.18271	0.621	0.278	0
CDO1	0	0.859758	0.47	0.135	0
CFHR1	0	0.992136	0.748	0.422	0
DPYS	0	0.861679	0.504	0.179	0
SLC22A7	0	1.34139	0.414	0.099	0
ANGPTL3	0	1.34719	0.593	0.28	0
APOC2	0	1.54738	0.768	0.459	0
CYP2E1	0	2.63786	0.427	0.119	0
NR1I3	0	0.91295	0.377	0.069	0
COL18A1	0	1.01513	0.513	0.209	0
CYP2C9	0	1.33578	0.427	0.127	0
HPX	0	1.82966	0.711	0.415	0
CCL16	0	0.935117	0.55	0.255	0
AQP9	0	0.908318	0.385	0.093	0
HFE2	0	0.667718	0.398	0.106	0
CPB2	0	0.842925	0.669	0.378	0
CYP2A7	0	1.77955	0.362	0.071	0
ASPDH	0	0.737439	0.379	0.089	0
C4BPA	0	1.31769	0.503	0.215	0
CYP8B1	0	0.862403	0.345	0.06	0
APOA5	0	0.997962	0.473	0.192	0
AADAC	0	0.864579	0.561	0.283	0
UGT2B4	0	0.784227	0.649	0.371	0
GPT	0	0.829054	0.382	0.107	0
HAO1	0	0.688836	0.474	0.2	0
ADH4	0	1.36165	0.335	0.062	0
ALDH1L1	0	1.06207	0.432	0.159	0
CFHR2	0	1.15834	0.421	0.149	0
RDH16	0	0.824869	0.341	0.069	0
SDS	0	1.46644	0.352	0.08	0
CP	0	0.765246	0.663	0.393	0
MST1	0	0.842637	0.455	0.187	0
FMO3	0	0.718126	0.456	0.188	0
FETUB	0	0.629602	0.346	0.079	0
PAH	0	1.04274	0.612	0.349	0
FTCD	0	0.900347	0.459	0.196	0
ACOX2	0	0.748366	0.469	0.207	0
CYP4F3	0	0.962505	0.467	0.207	0
SLC38A3	0	0.758641	0.482	0.222	0
GLYAT	0	0.634971	0.3	0.042	0
DIO1	0	0.647282	0.46	0.203	0
CYP4A11	0	0.622662	0.359	0.102	0
APOC3	0	2.12859	0.903	0.647	0
SEC14L2	0	0.761219	0.42	0.164	0
PON1	0	0.744995	0.643	0.388	0
CYP27A1	0	1.01903	0.604	0.35	0
CDHR5	0	0.583361	0.413	0.159	0
HPR	0	0.949677	0.341	0.088	0
GLYCTK	0	0.953366	0.589	0.336	0
PLG	0	0.90773	0.703	0.452	0
HGD	0	1.25637	0.67	0.421	0
BHMT	0	1.49017	0.513	0.265	0
ORM1	0	0.859612	0.913	0.665	0
BDH1	0	0.507282	0.342	0.098	0
ETNK2	0	0.77599	0.426	0.183	0
HPN	0	0.558471	0.623	0.38	0
C4BPB	0	1.15924	0.716	0.474	0
LECT2	0	0.62251	0.304	0.062	0
ABCA6	0	0.557879	0.309	0.067	0
KHK	0	1.16941	0.653	0.413	0
RGN	0	0.801696	0.492	0.252	0
SPP2	0	0.712693	0.312	0.073	0
SLCO1B1	0	0.507715	0.313	0.074	0
AFM	0	1.24775	0.331	0.093	0
SLC51A	0	0.542363	0.344	0.109	0
C8B	0	0.471804	0.472	0.241	0
OTC	0	0.511583	0.383	0.153	0
SAA1	0	1.76002	0.347	0.118	0
ACSL1	0	0.823667	0.495	0.266	0
FGB	0	0.731626	0.871	0.647	0
CFH	5.25e-303	0.454236	0.733	0.51	1.76e-298
SLC10A1	0	0.455837	0.255	0.034	0
SHMT1	0	0.665857	0.485	0.266	0
CYP4F2	0	0.458758	0.3	0.082	0
ADH6	0	0.524014	0.342	0.125	0
PCK2	0	0.945511	0.556	0.34	0
RTP3	0	0.522927	0.273	0.058	0
FGGY	0	0.557259	0.554	0.34	0
SLC38A4	0	0.708833	0.367	0.153	0
AKR1C1	0	0.43918	0.767	0.553	0
SERPINA7	0	1.00629	0.347	0.134	0
MLXIPL	0	0.95703	0.524	0.312	0
ANGPTL8	0	0.710593	0.3	0.088	0
INSIG1	0	1.26514	0.662	0.451	0
GNMT	0	1.0389	0.321	0.111	0
PIPOX	0	0.576832	0.442	0.232	0
SERPINA4	0	0.655883	0.494	0.285	0
ALB	0	1.14284	0.959	0.75	0
METTL7A	0	0.695591	0.601	0.393	0
CES2	0	0.71963	0.659	0.453	0
TTPA	0	0.422642	0.305	0.099	0
C8G	0	0.746545	0.7	0.494	0
CYP2A6	0	1.02445	0.26	0.057	0
PCK1	0	1.07551	0.597	0.394	0
GC	0	0.467112	0.845	0.642	0
FXYD1	0	1.39921	0.531	0.329	0
F10	0	0.814312	0.607	0.405	0
GJB1	0	0.685756	0.65	0.454	0
ORM2	0	1.18804	0.848	0.652	0
AR	0	0.465718	0.315	0.12	0
LGALS4	2.99e-251	0.310806	0.786	0.593	1e-246
FMO5	0	0.757266	0.61	0.417	0
LINC00844	0	0.739473	0.275	0.082	0
G6PC	0	0.639898	0.377	0.184	0
ZG16	0	0.602971	0.254	0.062	0
ITIH1	0	1.02149	0.745	0.553	0
LBP	0	0.576773	0.508	0.317	0
UPB1	0	0.478113	0.455	0.264	0
DAO	0	0.371545	0.265	0.074	0
ST6GAL1	0	0.505317	0.418	0.227	0
SLC27A5	0	1.09122	0.587	0.396	0
CPN2	0	0.320589	0.26	0.07	0
PXMP2	0	0.809108	0.597	0.409	0
CFHR3	0	0.631145	0.277	0.093	0
SERPINF2	0	0.762426	0.642	0.458	0
ADH1A	0	1.0282	0.424	0.241	0
APOM	0	1.24921	0.696	0.514	0
EVA1A	0	0.345312	0.291	0.11	0
ALDH6A1	0	0.642848	0.554	0.374	0
UGT2B10	0	0.513011	0.334	0.154	0
GPAM	0	0.623636	0.311	0.131	0
ALDH2	0	1.12199	0.694	0.515	0
ABCB4	0	0.609426	0.304	0.126	0
MTTP	0	0.502357	0.418	0.241	0
F5	0	0.51741	0.521	0.345	0
ECHDC2	0	0.790446	0.601	0.425	0
PDZK1IP1	0	0.483816	0.303	0.127	0
C1R	0	0.559626	0.629	0.454	0
FABP1	0	1.97558	0.841	0.666	0
UGT2B7	6.35e-246	0.441007	0.5	0.326	2.13e-241
HLF	0	0.47803	0.275	0.102	0
F13B	0	0.328441	0.278	0.105	0
TNFSF10	4.89e-266	0.396608	0.471	0.298	1.64e-261
SLC27A2	0	0.392459	0.286	0.113	0
PRODH2	0	0.438688	0.399	0.227	0
ACSM5	0	0.348171	0.262	0.09	0
APOB	0	1.10064	0.777	0.606	0
LEAP2	0	1.0898	0.664	0.493	0
ACSM1	0	0.385108	0.277	0.107	0
RAMP1	0	0.761733	0.624	0.454	0
ABAT	0	0.37436	0.29	0.122	0
ASGR1	0	1.0211	0.837	0.669	0
CD14	0	0.732931	0.37	0.204	0
FGA	0	0.920374	0.821	0.655	0
AKR7A3	0	0.69957	0.459	0.296	0
ANXA6	0	0.452382	0.374	0.213	0
AKR1C4	1.06e-248	0.525222	0.571	0.41	3.56e-244
DHRS1	0	0.461653	0.409	0.248	0
OSGIN1	0	0.651445	0.462	0.302	0
FAH	0	0.643138	0.598	0.438	0
APOC4-APOC2	0	0.470727	0.355	0.195	0
CYP2C8	6.87e-271	0.466008	0.354	0.194	2.3e-266
ADH1C	1.69e-210	0.320703	0.422	0.262	5.65e-206
PON3	0	0.628187	0.557	0.398	0
BCHE	6.78e-257	0.554964	0.46	0.302	2.27e-252
TMEM56	2.14e-307	0.428674	0.398	0.24	7.17e-303
F7	0	0.347751	0.282	0.124	0
NAPRT	0	0.55877	0.516	0.359	0
ACAA1	0	0.951334	0.656	0.5	0
SORD	0	0.819274	0.63	0.474	0
TFPI	8.27e-233	0.442085	0.597	0.442	2.77e-228
F2	0	0.859973	0.778	0.624	0
CADM1	2.54e-268	0.44136	0.442	0.288	8.48e-264
APOA1	0	1.28366	0.918	0.765	0
PRG4	7.14e-283	0.360009	0.295	0.142	2.39e-278
SERPINA6	0	0.807862	0.686	0.534	0
C1S	0	0.653738	0.721	0.57	0
ASS1	0	0.837613	0.636	0.486	0
DCXR	0	2.02501	0.854	0.705	0
HAGH	0	0.8292	0.638	0.49	0
CFB	0	0.741257	0.641	0.493	0
CHPT1	0	0.668055	0.566	0.419	0
EPHX2	4.4e-239	0.38662	0.388	0.242	1.47e-234
SERPINA11	7.54e-287	0.44109	0.287	0.141	2.52e-282
EHHADH	3.51e-268	0.382208	0.321	0.176	1.18e-263
GSTA1	0	0.609774	0.854	0.711	0
CGNL1	1.36e-272	0.325625	0.283	0.14	4.56e-268
PROC	0	0.688761	0.599	0.457	0
RBP4	0	1.8248	0.939	0.797	0
NUPR1	0	0.593788	0.84	0.699	0
SLC22A18	0	0.554724	0.522	0.381	0
SMLR1	4.63e-239	0.428277	0.476	0.335	1.55e-234
HMGCS2	0	0.511045	0.748	0.608	0
GATM	0	1.0751	0.772	0.633	0
AMDHD1	1.18e-257	0.353644	0.291	0.152	3.96e-253
ACADSB	5.09e-254	0.46338	0.44	0.302	1.7e-249
APOE	0	1.34537	0.892	0.755	0
CYP3A5	0	0.810285	0.629	0.492	0
GPX3	0	0.785124	0.66	0.524	0
TST	0	0.596604	0.557	0.422	0
PPP1R16A	0	0.82929	0.731	0.596	0
C5	1.88e-251	0.534344	0.479	0.344	6.3e-247
MYLK	1.55e-240	0.331278	0.271	0.137	5.19e-236
AGMO	2.09e-204	0.277202	0.306	0.172	7.01e-200
RP11-1151B14.3	1.23e-215	0.367788	0.3	0.166	4.13e-211
PCYT2	9.11e-274	0.540976	0.502	0.369	3.05e-269
SDC1	0	0.6611	0.617	0.485	0
HAL	2.54e-248	0.446784	0.262	0.13	8.49e-244
TMEM176B	0	0.809102	0.867	0.736	0
TM7SF2	0	0.865196	0.516	0.386	0
RARRES3	3.96e-210	0.469346	0.492	0.364	1.33e-205
RBP5	1.76e-209	0.463744	0.492	0.364	5.88e-205
SLCO2B1	2.64e-231	0.293843	0.255	0.128	8.83e-227
FGG	0	0.483467	0.887	0.761	0
OCEL1	2.11e-208	0.360009	0.39	0.264	7.06e-204
DDAH1	1.44e-181	0.290092	0.337	0.212	4.81e-177
GADD45G	2.71e-219	0.675949	0.435	0.31	9.07e-215
ITIH4	4.61e-190	0.269102	0.274	0.15	1.54e-185
HAAO	5.46e-249	0.526891	0.492	0.368	1.83e-244
SLC25A18	6.57e-222	0.327621	0.257	0.134	2.2e-217
ITPR2	6.75e-193	0.352717	0.291	0.169	2.26e-188
TMEM176A	0	0.646742	0.848	0.727	0
LEPR	1.75e-167	0.385868	0.348	0.228	5.86e-163
TFR2	1.48e-172	0.389364	0.601	0.482	4.95e-168
PHYHD1	1.32e-203	0.294388	0.252	0.133	4.4e-199
AKR1C3	0.0376329	-0.50119	0.806	0.687	1
CYP4F11	3.17e-166	0.261508	0.288	0.171	1.06e-161
ACMSD	1.86e-169	0.311143	0.317	0.201	6.21e-165
AOX1	2.38e-174	0.448245	0.312	0.197	7.95e-170
DHRS4	4.6e-169	0.404366	0.39	0.275	1.54e-164
IGFBP2	7.02e-233	1.39139	0.472	0.358	2.35e-228
GRHPR	0	1.1616	0.718	0.604	0
CEBPA	3.4e-158	0.371164	0.367	0.253	1.14e-153
APOH	0	1.72188	0.932	0.819	0
CRYL1	1.65e-184	0.3963	0.496	0.383	5.53e-180
PQLC1	3.68e-166	0.28804	0.327	0.215	1.23e-161
SULT1A1	2.99e-183	0.474302	0.408	0.296	1e-178
NR1H4	1.1e-134	0.260096	0.362	0.25	3.66e-130
TDO2	2.16e-160	0.415179	0.455	0.344	7.23e-156
CD302	1.89e-187	0.395449	0.398	0.287	6.32e-183
C8A	1.62e-151	0.297318	0.405	0.294	5.43e-147
ST3GAL1	1.2e-173	0.349095	0.318	0.208	4e-169
ACY1	1.3e-169	0.291766	0.259	0.151	4.34e-165
CYB5A	0	1.44658	0.885	0.777	0
SORBS2	6.38e-163	0.436706	0.428	0.32	2.13e-158
SDC2	6.01e-198	0.382655	0.665	0.559	2.01e-193
HPGD	1.67e-135	0.424143	0.321	0.216	5.58e-131
FUOM	0	0.601798	0.7	0.595	0
PDK4	2.69e-155	0.454698	0.463	0.359	8.99e-151
BHMT2	1.24e-236	0.568662	0.502	0.398	4.15e-232
SEPP1	0	0.959095	0.933	0.831	0
RAB17	2.69e-135	0.286601	0.327	0.225	9e-131
CLDN15	1.45e-142	0.29758	0.278	0.177	4.85e-138
C3	0	0.842791	0.762	0.661	0
EPHX1	0	1.20218	0.793	0.693	0
GPT2	1.26e-143	0.354887	0.305	0.205	4.2e-139
HSD17B8	9.49e-121	0.278174	0.404	0.306	3.17e-116
PIK3R1	5.98e-129	0.28197	0.336	0.239	2e-124
VAMP5	0	0.579718	0.634	0.537	0
ESPN	7.96e-114	0.284817	0.413	0.316	2.66e-109
C19orf60	6.29e-183	0.41049	0.543	0.448	2.11e-178
SERPING1	0	0.94642	0.788	0.694	0
AKR1C2	3.96e-114	0.615292	0.539	0.446	1.33e-109
ACOX1	9.69e-148	0.40122	0.443	0.35	3.24e-143
GCDH	2.46e-126	0.326729	0.299	0.206	8.21e-122
CTH	9e-126	0.448898	0.255	0.163	3.01e-121
MTHFS	1.15e-234	0.474449	0.57	0.479	3.84e-230
SMIM19	1.48e-147	0.354507	0.488	0.397	4.95e-143
GLUD1	1.02e-187	0.432902	0.515	0.426	3.4e-183
SERPIND1	7.36e-208	0.485825	0.653	0.565	2.46e-203
A2M	5.2e-115	0.683045	0.447	0.359	1.74e-110
MACROD1	5.1e-114	0.337449	0.3	0.212	1.71e-109
CMBL	6.16e-122	0.330837	0.509	0.422	2.06e-117
ALDH4A1	2.66e-112	0.336163	0.337	0.251	8.9e-108
VTN	0	0.72663	0.929	0.844	0
IGFBP4	4.01e-130	0.355876	0.509	0.424	1.34e-125
MYO1B	1.25e-122	0.346598	0.409	0.324	4.19e-118
ITIH2	2.43e-198	0.458439	0.681	0.597	8.12e-194
OAF	1.58e-98	0.287844	0.39	0.306	5.27e-94
MRPL41	1.27e-251	0.470633	0.729	0.645	4.25e-247
APOA2	0	1.9397	0.955	0.873	0
GAMT	2.34e-208	0.488607	0.701	0.62	7.83e-204
HYAL1	6.76e-98	0.308746	0.361	0.28	2.26e-93
HSD17B4	1.15e-138	0.394249	0.463	0.383	3.85e-134
ASGR2	2.11e-90	0.311718	0.659	0.58	7.07e-86
TMEM120A	7.07e-120	0.30624	0.467	0.389	2.36e-115
ANG	0	0.929716	0.79	0.714	0
PGRMC1	3.19e-254	0.558081	0.655	0.579	1.07e-249
MSMO1	2.21e-138	0.537467	0.508	0.432	7.38e-134
SERPINF1	5.45e-280	0.545491	0.745	0.669	1.82e-275
DHTKD1	6.79e-104	0.302312	0.364	0.289	2.27e-99
POR	1.1e-244	0.552574	0.631	0.556	3.69e-240
LRP1	1.04e-77	0.282793	0.358	0.284	3.47e-73
CD81	3.54e-85	0.256955	0.42	0.346	1.18e-80
LPIN2	9.34e-96	0.301288	0.476	0.402	3.13e-91
IQGAP2	1.45e-104	0.295698	0.401	0.329	4.86e-100
STARD10	1.74e-181	0.597484	0.549	0.479	5.81e-177
EBP	0	0.669177	0.72	0.65	0
FGL1	5.55e-152	0.583873	0.722	0.652	1.86e-147
ASL	4.84e-169	0.464257	0.624	0.554	1.62e-164
SERPINA10	4.46e-84	0.271987	0.355	0.286	1.49e-79
TP53TG1	2.02e-77	0.265679	0.425	0.356	6.77e-73
AKR1A1	0	0.599571	0.701	0.633	0
MPST	0	0.580972	0.727	0.659	0
CAT	1.67e-161	0.443817	0.599	0.531	5.59e-157
IVD	7.39e-72	0.2723	0.349	0.282	2.47e-67
PRAP1	0	1.01014	0.837	0.77	0
RHOB	1.26e-177	0.414875	0.696	0.629	4.22e-173
HRSP12	1.9e-292	0.729296	0.637	0.571	6.36e-288
ALDH7A1	3.76e-116	0.328322	0.488	0.422	1.26e-111
MTHFD1	4.76e-77	0.27856	0.362	0.296	1.59e-72
PECR	4.27e-75	0.258736	0.352	0.287	1.43e-70
MGMT	1.01e-246	0.471941	0.631	0.567	3.38e-242
ALAD	8.25e-73	0.302315	0.32	0.256	2.76e-68
IL6R	4.36e-66	0.294599	0.367	0.303	1.46e-61
NAT8	8.42e-73	0.305521	0.262	0.199	2.82e-68
DUSP23	1.23e-194	0.392361	0.667	0.605	4.11e-190
RCL1	1.56e-71	0.303613	0.273	0.211	5.22e-67
C11orf54	1.59e-66	0.275161	0.363	0.301	5.33e-62
PEMT	4.74e-67	0.296233	0.343	0.282	1.59e-62
ABCA5	8.64e-54	0.252626	0.272	0.211	2.89e-49
TTR	0	1.47165	0.931	0.873	0
TM4SF5	2.27e-93	0.398183	0.646	0.591	7.6e-89
UBD	1.3e-65	0.484219	0.333	0.279	4.35e-61
HNF4A	4.54e-65	0.302452	0.444	0.39	1.52e-60
ACAT1	2.62e-200	0.538661	0.616	0.563	8.78e-196
DHRS4L2	1.73e-132	0.528783	0.531	0.478	5.79e-128
ADI1	0	0.802572	0.826	0.773	0
CHCHD10	1.09e-94	0.323379	0.698	0.645	3.64e-90
GLRX	8.12e-76	0.310859	0.466	0.414	2.72e-71
SCP2	0	0.538632	0.809	0.758	0
CBR1	0	0.769953	0.743	0.693	0
CISD3	0	0.631343	0.747	0.697	0
SMIM14	6.97e-105	0.312988	0.62	0.57	2.33e-100
FASN	6.85e-63	0.506487	0.376	0.326	2.29e-58
ADIRF	6.01e-49	0.43329	0.323	0.273	2.01e-44
SAR1B	6.2e-155	0.38897	0.599	0.55	2.07e-150
TSC22D3	1.37e-70	0.374914	0.415	0.367	4.6e-66
ATP6V0E2	9.25e-50	0.257855	0.332	0.285	3.09e-45
NDFIP1	3.58e-116	0.32616	0.583	0.536	1.2e-111
A1CF	4.18e-107	0.304507	0.606	0.559	1.4e-102
CCL15	1e-65	0.287165	0.465	0.419	3.36e-61
ECI2	8.14e-232	0.517282	0.659	0.614	2.72e-227
TKFC	9.44e-55	0.342871	0.329	0.284	3.16e-50
QPRT	1.34e-64	0.278501	0.67	0.625	4.47e-60
SLC37A4	1.71e-55	0.285389	0.414	0.369	5.72e-51
FCGRT	2e-215	0.472022	0.655	0.611	6.68e-211
SELENBP1	7.47e-80	0.354185	0.551	0.507	2.5e-75
GALT	1.09e-43	0.342298	0.375	0.331	3.65e-39
ALDH3A2	7.29e-67	0.329144	0.446	0.402	2.44e-62
PPP1R1A	1.38e-45	0.452763	0.296	0.254	4.61e-41
TCEA2	6.44e-36	0.304263	0.376	0.335	2.15e-31
HINT2	2.76e-188	0.537538	0.682	0.642	9.24e-184
SC5D	6.33e-55	0.296046	0.348	0.308	2.12e-50
GLUL	4.86e-162	1.48488	0.704	0.664	1.62e-157
TXNIP	1.77e-47	0.517214	0.406	0.368	5.93e-43
APOC1	0	1.83067	0.981	0.947	0
GOT1	4.29e-55	0.309104	0.522	0.489	1.43e-50
C2	2.1e-138	0.2962	0.701	0.668	7.03e-134
XBP1	1.18e-97	0.292594	0.731	0.701	3.94e-93
HMGCL	3.97e-55	0.268395	0.509	0.48	1.33e-50
SAT2	2.08e-119	0.421673	0.691	0.663	6.97e-115
SCCPDH	6.84e-123	0.371945	0.62	0.593	2.29e-118
GSTO1	0	0.512643	0.805	0.779	0
GALK1	3.11e-173	0.434048	0.659	0.635	1.04e-168
CDK5RAP3	2.34e-29	0.306637	0.413	0.389	7.82e-25
DECR1	3.53e-152	0.411988	0.688	0.664	1.18e-147
GSTK1	2.44e-296	0.457474	0.774	0.754	8.15e-292
FAM213A	2.63e-78	0.275857	0.632	0.612	8.8e-74
ATOX1	0	0.779839	0.864	0.845	0
DHCR24	2.6e-84	0.348877	0.603	0.584	8.71e-80
ERRFI1	1.85e-61	0.34871	0.534	0.515	6.18e-57
TF	0	0.946155	0.916	0.898	0
IL32	1.54e-166	0.608248	0.757	0.74	5.14e-162
TMEM205	7e-237	0.465832	0.737	0.72	2.34e-232
ATF5	2.39e-12	0.393692	0.267	0.25	8e-08
BLVRB	0	0.809956	0.782	0.766	0
MGST1	0	0.571589	0.921	0.907	0
NEAT1	3.88e-248	0.93362	0.785	0.772	1.3e-243
CES1	1.73e-263	0.599423	0.856	0.843	5.78e-259
UGP2	6.95e-139	0.552011	0.667	0.655	2.32e-134
TMEM256	3.64e-82	0.313373	0.627	0.615	1.22e-77
RNF213	8.4e-16	0.280908	0.442	0.43	2.81e-11
SCD	3.32e-116	0.80912	0.566	0.554	1.11e-111
ALAS1	4.48e-31	0.318344	0.435	0.424	1.5e-26
MET	0.119277	-0.311192	0.27	0.259	1
SLC9A3R2	1.76e-25	0.443123	0.32	0.31	5.89e-21
MMAB	2.54e-36	0.297199	0.483	0.474	8.48e-32
SCAND1	1.17e-20	-0.267549	0.628	0.621	3.9e-16
PEBP1	0	0.739846	0.941	0.934	0
AMBP	0	0.909521	0.976	0.971	0
PHYH	7.62e-53	0.261053	0.708	0.703	2.55e-48
ASPSCR1	1.06e-19	0.373963	0.389	0.385	3.54e-15
HMGCS1	1.52e-10	0.28399	0.515	0.513	5.08e-06
NDUFV3	6.26e-56	0.343297	0.625	0.624	2.09e-51
TSPAN8	2.55e-07	-0.300194	0.409	0.408	0.00854709
MGST2	2.05e-69	0.285809	0.655	0.655	6.86e-65
SIVA1	9.93e-40	-0.27168	0.562	0.566	3.32e-35
G0S2	4.01e-09	0.394382	0.448	0.452	0.00013406
NDUFA2	9.21e-234	0.399797	0.807	0.812	3.08e-229
ACOT13	5.3e-23	0.253781	0.528	0.533	1.77e-18
UQCRQ	0	0.637766	0.949	0.958	0
CCND1	0.264974	0.308928	0.294	0.304	1
SOD1	0	0.68317	0.937	0.948	0
GPX1	1.67e-131	0.423149	0.838	0.849	5.58e-127
SUCLG1	5.36e-19	0.293742	0.65	0.662	1.79e-14
HSD17B10	1.05e-75	0.319661	0.731	0.744	3.53e-71
ATP5D	3.44e-92	-0.466532	0.65	0.663	1.15e-87
AKR1B10	0.260265	-0.534876	0.428	0.441	1
ECHS1	6.45e-177	0.366735	0.799	0.813	2.16e-172
GGH	4.23e-59	0.593782	0.686	0.701	1.42e-54
DBI	3.7e-162	0.54624	0.898	0.914	1.24e-157
C7orf55	5.73e-07	0.290124	0.502	0.52	0.0191566
BNIP3	1.93e-48	-0.479648	0.75	0.768	6.45e-44
SERF2	0	-0.384387	0.97	0.989	0
EEF1A1	0	-0.52707	0.969	0.989	0
GAPDH	0	-1.05841	0.976	0.997	0
CYC1	1.29e-57	-0.25256	0.687	0.71	4.33e-53
HINT1	3.7e-267	0.285996	0.947	0.97	1.24e-262
FTH1	5.55e-119	-0.528022	0.954	0.978	1.86e-114
SNHG25	4.92e-12	-1.25119	0.49	0.517	1.65e-07
EIF1	0	-0.429865	0.956	0.985	0
NDUFA4	9.53e-255	-0.301215	0.935	0.965	3.19e-250
MALAT1	0.0802984	0.398596	0.944	0.975	1
ACTB	0	-1.06333	0.958	0.989	0
CST3	3.76e-96	-0.577062	0.785	0.817	1.26e-91
POLR2L	1.33e-219	-0.348151	0.905	0.944	4.46e-215
MYL6	0	-0.571097	0.932	0.973	0
USMG5	3.94e-131	-0.281262	0.892	0.934	1.32e-126
KLF6	8.6e-63	-0.455686	0.633	0.675	2.88e-58
TPT1	0	-0.563206	0.925	0.969	0
HLA-A	6.33e-112	-0.291497	0.862	0.907	2.12e-107
COX7A2	1.16e-263	-0.308164	0.913	0.959	3.89e-259
PTMA	0	-1.02469	0.943	0.989	0
NACA	0	-0.400897	0.93	0.977	0
UQCRB	0	-0.523863	0.896	0.943	0
KRT10	2.4e-124	-0.597353	0.526	0.573	8.04e-120
TMA7	0	-0.450595	0.9	0.948	0
CMTM8	9.38e-78	-0.382066	0.442	0.49	3.14e-73
HLA-DRA	6.66e-08	0.334369	0.489	0.537	0.00222926
GPX4	0	-0.323009	0.901	0.95	0
ATP5L	0	-0.528678	0.906	0.955	0
NDUFB2	3.25e-161	-0.250506	0.868	0.917	1.09e-156
UQCR10	3.72e-152	-0.295631	0.894	0.945	1.25e-147
COX4I1	0	-0.460031	0.909	0.961	0
SRP14	0	-0.54748	0.911	0.963	0
H3F3B	0	-0.721668	0.917	0.969	0
MIF	0	-1.06111	0.685	0.737	0
CLTA	2.13e-105	-0.401032	0.661	0.715	7.14e-101
ATP5J2	0	-0.334735	0.902	0.958	0
GADD45B	8.73e-47	-0.263928	0.47	0.526	2.92e-42
CHCHD2	0	-0.581354	0.906	0.963	0
TCEB2	5.22e-201	-0.250728	0.877	0.934	1.75e-196
NUCKS1	2.01e-41	-0.286914	0.749	0.807	6.74e-37
NNMT	1.12e-13	0.500081	0.288	0.347	3.75e-09
OST4	3.68e-223	-0.275724	0.868	0.927	1.23e-218
CD74	1.37e-34	0.650504	0.6	0.66	4.57e-30
UBL5	0	-0.431222	0.883	0.944	0
NDUFS6	1.87e-120	-0.297162	0.83	0.893	6.26e-116
ATP5G2	0	-0.456697	0.895	0.959	0
ATP5G3	1.17e-250	-0.46807	0.853	0.918	3.92e-246
PSMA7	2.23e-260	-0.271109	0.868	0.934	7.47e-256
H3F3A	0	-0.878006	0.9	0.967	0
CSTA	1.17e-54	-0.256493	0.277	0.345	3.93e-50
PFDN5	0	-0.309849	0.873	0.941	0
PRDX5	4.54e-247	-0.288554	0.84	0.909	1.52e-242
BTF3	0	-0.397914	0.833	0.903	0
ARL6IP1	6.48e-66	-0.456359	0.622	0.693	2.17e-61
CALM2	0	-0.666687	0.876	0.947	0
PPIA	0	-0.967334	0.907	0.979	0
AURKAIP1	2.85e-56	-0.295371	0.738	0.81	9.55e-52
EIF4A2	4.8e-197	-0.44708	0.735	0.807	1.61e-192
EFNA1	3.48e-96	-0.616435	0.584	0.656	1.17e-91
HIST1H1C	6.86e-26	-0.377846	0.534	0.608	2.3e-21
TPI1	0	-0.911338	0.892	0.966	0
ATP5B	0	-0.35107	0.825	0.899	0
PFN1	0	-0.640056	0.81	0.885	0
HERPUD1	3.27e-125	-0.640149	0.546	0.621	1.09e-120
UQCRH	0	-0.64494	0.866	0.941	0
C14orf2	0	-0.643765	0.852	0.927	0
BIRC3	1.14e-67	-0.309871	0.25	0.326	3.82e-63
NDUFS5	4.17e-246	-0.403828	0.822	0.898	1.39e-241
TOMM7	0	-0.636811	0.859	0.935	0
NDUFA6	1.27e-118	-0.250369	0.783	0.86	4.25e-114
NDUFB11	3.36e-169	-0.261133	0.803	0.88	1.12e-164
FAM162A	5.38e-62	-0.29905	0.676	0.753	1.8e-57
YBX1	1.37e-194	-0.446042	0.761	0.839	4.57e-190
TMSB4X	0	-1.14897	0.898	0.976	0
SMIM4	1.78e-54	-0.371956	0.445	0.523	5.96e-50
SLIRP	1.29e-281	-0.358404	0.804	0.883	4.31e-277
CD63	0	-0.869146	0.889	0.968	0
EEF1B2	8.91e-203	-0.308579	0.789	0.87	2.98e-198
ATP5O	3.2e-184	-0.317487	0.811	0.892	1.07e-179
SNRPN	1.44e-155	-0.649775	0.334	0.416	4.83e-151
CTTN	8.57e-11	0.551584	0.409	0.491	2.87e-06
ZNF428	1.78e-114	-0.257721	0.448	0.53	5.95e-110
ANPEP	8.2e-63	-0.284564	0.431	0.513	2.74e-58
NDUFB9	0	-0.458363	0.825	0.907	0
EEF2	0	-0.466652	0.783	0.867	0
COX8A	3.43e-295	-0.392597	0.846	0.93	1.15e-290
NOP10	2.75e-200	-0.254232	0.769	0.854	9.2e-196
ATPIF1	1.56e-56	-0.26991	0.782	0.867	5.22e-52
NPM1	0	-0.52298	0.809	0.894	0
MYL12B	7.3e-286	-0.313784	0.821	0.906	2.44e-281
PNRC1	4e-107	-0.339278	0.466	0.552	1.34e-102
PSMA4	1.15e-292	-0.447501	0.707	0.793	3.85e-288
PRDX2	0	-0.431042	0.794	0.881	0
SELK	1.88e-189	-0.31691	0.688	0.775	6.28e-185
TIMM8B	6.66e-94	-0.267014	0.685	0.773	2.23e-89
PSAP	7.57e-189	-0.328107	0.73	0.818	2.53e-184
TMSB10	0	-1.26809	0.892	0.98	0
SLC9A3R1	5.04e-153	-0.289476	0.635	0.724	1.69e-148
NEDD8	0	-0.41732	0.801	0.89	0
SUB1	0	-0.479965	0.846	0.935	0
CCDC85B	2.32e-94	-0.261407	0.262	0.352	7.78e-90
CYSTM1	1.24e-112	-0.300947	0.684	0.774	4.16e-108
MANF	2.5e-105	-0.272194	0.601	0.692	8.35e-101
ATP5A1	4.31e-218	-0.277725	0.736	0.827	1.44e-213
GPC3	2.1e-93	-0.317514	0.464	0.555	7.04e-89
KRT8	0	-0.78212	0.83	0.921	0
POMP	0	-0.510443	0.802	0.894	0
C19orf53	4.49e-207	-0.273919	0.768	0.861	1.5e-202
PDIA4	2.5e-163	-0.336149	0.634	0.727	8.35e-159
PSMB1	0	-0.396196	0.781	0.874	0
EIF3E	6.21e-301	-0.450312	0.754	0.847	2.08e-296
IDH2	8.83e-267	-0.625435	0.505	0.598	2.96e-262
EIF6	8.76e-198	-0.32181	0.711	0.804	2.93e-193
C1QBP	1.97e-175	-0.383911	0.457	0.551	6.58e-171
SRSF9	6.27e-128	-0.262325	0.507	0.602	2.1e-123
CALR	0	-0.438907	0.788	0.883	0
VIMP	1.18e-157	-0.317118	0.6	0.696	3.94e-153
SEC61G	0	-0.715841	0.833	0.93	0
RNASET2	1.85e-110	-0.333687	0.329	0.427	6.19e-106
MRPS21	2.46e-175	-0.270244	0.766	0.865	8.23e-171
S100A16	4.81e-105	-0.360769	0.645	0.744	1.61e-100
IGLC3	3.95e-139	-0.494159	0.152	0.251	1.32e-134
UGDH	5.45e-100	-0.435521	0.578	0.677	1.82e-95
SNX3	4.36e-138	-0.258348	0.672	0.772	1.46e-133
CSTB	0	-0.509249	0.804	0.904	0
CFL1	0	-0.877934	0.854	0.954	0
SPCS2	8.4e-184	-0.264362	0.722	0.823	2.81e-179
EIF3F	4.99e-165	-0.309173	0.591	0.692	1.67e-160
VDAC1	3.68e-233	-0.322703	0.72	0.821	1.23e-228
COPE	0	-0.361442	0.757	0.858	0
TMEM258	0	-0.383615	0.819	0.92	0
TMEM98	2.12e-121	-0.251618	0.321	0.423	7.1e-117
APOA1BP	2.94e-145	-0.350856	0.604	0.706	9.85e-141
ASPH	3.53e-116	-0.492448	0.46	0.562	1.18e-111
LAMTOR5	0	-0.402817	0.764	0.867	0
BTG1	1.59e-197	-0.500027	0.635	0.738	5.3e-193
OAZ1	0	-0.821191	0.843	0.946	0
HMGB1	0	-1.10592	0.834	0.938	0
SRSF2	1.61e-180	-0.344636	0.533	0.638	5.4e-176
ATP6V0B	6.81e-277	-0.357449	0.752	0.857	2.28e-272
PERP	9.77e-187	-0.451136	0.543	0.648	3.27e-182
POLR2F	0	-0.497095	0.732	0.837	0
SNRPD2	0	-0.627649	0.826	0.931	0
LDHA	0	-0.836943	0.827	0.932	0
DDX5	1.65e-265	-0.273627	0.716	0.822	5.54e-261
PDIA6	3.11e-304	-0.423384	0.734	0.84	1.04e-299
NDUFC1	1.2e-232	-0.270385	0.728	0.835	4e-228
SDC4	1.1e-104	-0.270424	0.497	0.604	3.69e-100
HNRNPA1	0	-0.714392	0.787	0.894	0
TMEM230	6.18e-202	-0.296865	0.65	0.758	2.07e-197
RHEB	1.04e-216	-0.386683	0.642	0.751	3.49e-212
PSMB2	6.31e-197	-0.267773	0.702	0.811	2.11e-192
VMP1	1.08e-157	-0.288719	0.586	0.696	3.63e-153
NME1	6.6e-236	-0.319003	0.679	0.789	2.21e-231
LMNA	1.1e-177	-0.353923	0.596	0.706	3.67e-173
IGLC2	2.22e-114	-0.389104	0.235	0.346	7.43e-110
RCN2	2.17e-179	-0.400078	0.317	0.428	7.26e-175
SYPL1	8.54e-146	-0.319338	0.54	0.652	2.86e-141
TRMT112	0	-0.417956	0.772	0.884	0
SSR3	2.03e-235	-0.289717	0.694	0.806	6.79e-231
LAMTOR4	1.79e-271	-0.291034	0.717	0.83	5.99e-267
RP1-313I6.12	1.47e-154	-0.302075	0.176	0.289	4.91e-150
PSMB6	1.45e-293	-0.336434	0.686	0.799	4.87e-289
SAP18	0	-0.44381	0.745	0.858	0
PSMB5	0	-0.467843	0.718	0.831	0
CAPZA2	4.09e-184	-0.385539	0.596	0.71	1.37e-179
SF3B6	0	-0.461577	0.723	0.837	0
HNRNPK	0	-0.521338	0.72	0.834	0
BRK1	0	-0.339545	0.719	0.834	0
NPC2	0	-0.445762	0.714	0.829	0
PTGES3	0	-0.566657	0.762	0.877	0
ATP5C1	0	-0.632016	0.771	0.886	0
SNRPE	0	-0.637346	0.766	0.881	0
MYL12A	0	-0.42536	0.761	0.877	0
DUT	2.57e-226	-0.579843	0.438	0.554	8.61e-222
SUMO1	4.96e-249	-0.279461	0.684	0.801	1.66e-244
SLC25A39	1.4e-293	-0.580309	0.613	0.73	4.67e-289
HNRNPA0	5.06e-281	-0.595977	0.509	0.626	1.69e-276
ACTG1	0	-1.00554	0.801	0.918	0
VCP	9.65e-201	-0.427241	0.434	0.551	3.23e-196
WDR83OS	1.64e-227	-0.26478	0.692	0.809	5.49e-223
MRPS7	1.85e-140	-0.308106	0.584	0.702	6.18e-136
DSTN	0	-0.517965	0.756	0.874	0
CIB1	1.18e-255	-0.310539	0.651	0.77	3.95e-251
MCL1	2.01e-156	-0.324721	0.508	0.627	6.71e-152
GNG5	0	-0.392107	0.769	0.888	0
SUMO2	0	-0.715167	0.816	0.936	0
CPE	9.7e-168	-0.289147	0.17	0.291	3.24e-163
DRAP1	5.44e-174	-0.280678	0.664	0.785	1.82e-169
NDUFS8	3.38e-230	-0.302241	0.677	0.798	1.13e-225
SEC11A	0	-0.460237	0.614	0.735	0
ENY2	0	-0.520193	0.751	0.872	0
HNRNPA2B1	0	-0.757445	0.783	0.904	0
SERPINE1	1.54e-188	-0.996709	0.131	0.252	5.16e-184
C11orf31	5.56e-243	-0.268096	0.702	0.824	1.86e-238
TCEA1	3.34e-150	-0.283134	0.605	0.727	1.12e-145
MRPL14	7.99e-222	-0.284879	0.686	0.808	2.67e-217
TERF2IP	1.06e-179	-0.294895	0.249	0.371	3.55e-175
SNHG9	3e-130	-0.320402	0.33	0.452	1e-125
ATP6V1G1	8.22e-289	-0.250328	0.696	0.819	2.75e-284
UBE2D3	9.53e-286	-0.304402	0.648	0.771	3.19e-281
TMEM147	8.25e-193	-0.317344	0.655	0.778	2.76e-188
RSL24D1	2.98e-272	-0.388484	0.548	0.671	9.97e-268
HNRNPF	0	-0.418752	0.603	0.726	0
EIF3H	6.48e-283	-0.379515	0.682	0.806	2.17e-278
MZT2A	1.06e-250	-0.420999	0.515	0.639	3.54e-246
ERGIC3	0	-0.424998	0.704	0.828	0
NDUFA12	2.03e-235	-0.275396	0.684	0.809	6.79e-231
APLP2	6.23e-173	-0.332153	0.585	0.71	2.08e-168
RAC1	0	-0.724607	0.698	0.823	0
PHGDH	6.07e-143	-0.277803	0.345	0.471	2.03e-138
SSR2	0	-0.503645	0.731	0.857	0
ATP1B1	5.01e-159	-0.613895	0.58	0.706	1.68e-154
DYNLL1	0	-1.01884	0.818	0.944	0
H1F0	9.29e-167	-0.301695	0.478	0.605	3.11e-162
PCBP1	5.65e-285	-0.366243	0.611	0.738	1.89e-280
PDCD5	4.82e-251	-0.37151	0.681	0.808	1.61e-246
GRN	3.81e-268	-0.376341	0.652	0.779	1.27e-263
APRT	0	-0.412035	0.67	0.797	0
B4GALT1	6.18e-157	-0.269032	0.276	0.404	2.07e-152
HHEX	3.41e-174	-0.273275	0.297	0.425	1.14e-169
S100A10	0	-1.37969	0.816	0.944	0
MRPS2	3.51e-186	-0.275359	0.293	0.422	1.18e-181
IFITM2	2.23e-146	-0.281763	0.584	0.713	7.47e-142
ATP5F1	3.37e-247	-0.294375	0.635	0.764	1.13e-242
PFDN6	1.5e-216	-0.327181	0.569	0.698	5.03e-212
CIRBP	4.09e-236	-0.357381	0.59	0.719	1.37e-231
SERBP1	0	-0.472326	0.714	0.843	0
MTCH1	0	-0.515411	0.494	0.623	0
SNRPG	0	-0.587941	0.746	0.875	0
CCT7	1.22e-206	-0.285726	0.515	0.645	4.08e-202
OSTC	4.67e-301	-0.362924	0.63	0.76	1.56e-296
TKT	2.89e-250	-0.413828	0.61	0.74	9.68e-246
MLF2	3.76e-299	-0.334445	0.614	0.745	1.26e-294
RBM3	8.02e-280	-0.370965	0.588	0.719	2.68e-275
TIMM13	0	-0.642219	0.677	0.808	0
SNX10	6.67e-198	-0.26221	0.212	0.343	2.23e-193
C1orf43	2.26e-255	-0.313985	0.634	0.766	7.57e-251
NDUFB5	3.51e-268	-0.318948	0.633	0.765	1.17e-263
EIF3G	4.16e-256	-0.321407	0.61	0.742	1.39e-251
NCBP2-AS2	1.37e-213	-0.330031	0.269	0.401	4.59e-209
NUDC	2.49e-285	-0.353958	0.672	0.804	8.32e-281
TMED10	1.9e-259	-0.359781	0.619	0.751	6.36e-255
TMEM45A	8.29e-191	-0.42471	0.186	0.318	2.77e-186
MYEOV2	0	-0.462358	0.654	0.786	0
HMGN1	0	-0.569095	0.656	0.788	0
PABPC1	0	-0.797275	0.729	0.861	0
LSM8	1.89e-165	-0.271229	0.416	0.548	6.32e-161
MORF4L1	0	-0.600956	0.682	0.815	0
GPBP1	5.95e-195	-0.261452	0.438	0.571	1.99e-190
PPP1CC	2.35e-192	-0.288215	0.454	0.587	7.86e-188
AGPAT2	3.57e-213	-0.437299	0.447	0.58	1.2e-208
EMC9	2.34e-182	-0.258992	0.218	0.351	7.82e-178
RNASE1	5.51e-232	-0.532602	0.154	0.287	1.84e-227
VPS29	5.3e-199	-0.286158	0.61	0.743	1.77e-194
MALSU1	2.81e-231	-0.310633	0.481	0.614	9.39e-227
DAD1	0	-0.481729	0.718	0.851	0
RWDD4	3.05e-212	-0.25681	0.18	0.314	1.02e-207
BAG1	6.93e-198	-0.290325	0.329	0.463	2.32e-193
VKORC1	1.6e-174	-0.303362	0.626	0.76	5.36e-170
MRFAP1	2.6e-274	-0.324212	0.613	0.747	8.71e-270
LMO4	2.04e-178	-0.327178	0.287	0.421	6.81e-174
SRP9	1.58e-253	-0.293558	0.675	0.81	5.29e-249
UQCC2	4.11e-290	-0.413055	0.653	0.788	1.38e-285
EIF3L	0	-0.422641	0.569	0.704	0
2024-09-15	3.87e-191	-0.308117	0.56	0.696	1.29e-186
IFI6	1.03e-146	-0.305947	0.46	0.596	3.45e-142
HABP2	6.53e-164	-0.254307	0.298	0.434	2.19e-159
PRKAR1A	3.75e-189	-0.25865	0.487	0.623	1.25e-184
PRR5	6.63e-267	-0.265678	0.117	0.253	2.22e-262
PPP1CB	6.94e-168	-0.273749	0.473	0.609	2.32e-163
ATRAID	2.09e-251	-0.304701	0.592	0.728	6.99e-247
EID1	0	-0.396317	0.613	0.749	0
CTSA	9.2e-247	-0.565172	0.633	0.769	3.08e-242
EIF2S2	0	-0.570704	0.73	0.866	0
PCBP2	0	-0.444162	0.676	0.813	0
CPVL	1.69e-240	-0.440348	0.213	0.35	5.64e-236
LBR	9.03e-186	-0.278895	0.282	0.419	3.02e-181
DHRS7	2.46e-159	-0.281419	0.576	0.713	8.22e-155
TXNDC17	0	-0.415616	0.691	0.828	0
C4orf3	0	-0.51209	0.642	0.779	0
CTNNB1	4.53e-148	-0.253427	0.425	0.562	1.52e-143
SAR1A	3.94e-180	-0.263886	0.456	0.594	1.32e-175
GNS	3.5e-189	-0.269771	0.279	0.417	1.17e-184
COMMD7	4.63e-200	-0.258325	0.321	0.459	1.55e-195
TMEM141	3.09e-212	-0.382171	0.606	0.744	1.03e-207
RANBP1	0	-1.07953	0.58	0.718	0
TCEB1	1.29e-306	-0.374126	0.675	0.814	4.3e-302
NUDT5	0	-0.402262	0.566	0.705	0
CYCS	0	-1.12086	0.775	0.914	0
KLF4	3.37e-266	-0.28667	0.115	0.255	1.13e-261
ARPC3	0	-0.448274	0.727	0.867	0
PFDN2	0	-0.523487	0.658	0.798	0
MINOS1	0	-0.390937	0.679	0.82	0
POLR2J	0	-0.413602	0.673	0.814	0
IRF2BP2	1.1e-205	-0.3031	0.451	0.592	3.68e-201
EIF4A3	1.03e-244	-0.426766	0.338	0.479	3.43e-240
DEDD2	4.92e-255	-0.289947	0.159	0.3	1.64e-250
PRR13	0	-0.400317	0.616	0.757	0
STOML2	0	-0.659975	0.615	0.756	0
SEL1L	1.13e-189	-0.281087	0.27	0.412	3.77e-185
PGP	4.25e-208	-0.295823	0.269	0.411	1.42e-203
TXN2	5.14e-218	-0.25634	0.523	0.665	1.72e-213
PPM1G	7e-190	-0.273147	0.374	0.516	2.34e-185
DPY30	2.07e-274	-0.287362	0.576	0.718	6.91e-270
ARPC1A	5.36e-286	-0.31588	0.596	0.738	1.79e-281
ADRM1	0	-0.337154	0.624	0.766	0
RAB7A	0	-0.354428	0.616	0.758	0
LAGE3	5.08e-269	-0.496952	0.537	0.679	1.7e-264
SF3B5	0	-0.474278	0.671	0.814	0
CCT3	0	-0.576274	0.671	0.814	0
NDUFA9	2.13e-208	-0.260929	0.443	0.586	7.12e-204
MRPL15	1.42e-193	-0.288036	0.44	0.583	4.76e-189
PSENEN	6.22e-212	-0.270487	0.504	0.647	2.08e-207
AP2S1	0	-0.503908	0.698	0.841	0
PIM3	4.65e-217	-0.26636	0.217	0.361	1.56e-212
NONO	2.27e-218	-0.268502	0.515	0.659	7.59e-214
MRPL43	1.68e-230	-0.288487	0.497	0.641	5.6e-226
PSMA3	0	-0.361962	0.609	0.753	0
SLC25A6	0	-0.602423	0.719	0.863	0
LAPTM4B	0	-0.744278	0.383	0.527	0
PLOD1	1.39e-153	-0.261182	0.34	0.485	4.66e-149
CDK2AP2	9.94e-211	-0.265108	0.454	0.599	3.33e-206
NME4	1.41e-291	-0.447019	0.421	0.566	4.71e-287
SERINC2	1.95e-198	-0.503759	0.45	0.595	6.53e-194
SYF2	1.79e-194	-0.261376	0.515	0.66	5.99e-190
HP1BP3	1.19e-195	-0.26529	0.377	0.522	3.97e-191
GRB2	1.12e-208	-0.269371	0.306	0.451	3.74e-204
DPM1	1.01e-212	-0.271225	0.405	0.55	3.37e-208
C11orf58	0	-0.296068	0.627	0.772	0
LSM3	0	-0.430104	0.65	0.795	0
TMEM14B	0	-0.347844	0.667	0.813	0
FAM96B	0	-0.521621	0.68	0.826	0
FNDC3B	7.51e-203	-0.263919	0.245	0.391	2.51e-198
ABHD12	5.47e-210	-0.265473	0.3	0.446	1.83e-205
PSMC1	1.29e-214	-0.266321	0.497	0.643	4.32e-210
PPP4C	0	-0.386904	0.569	0.715	0
CD99	9.33e-233	-0.403088	0.62	0.766	3.12e-228
COMMD6	0	-0.600737	0.719	0.865	0
PLIN2	0	-0.817228	0.595	0.741	0
RNF5	4.13e-285	-0.3786	0.558	0.705	1.38e-280
GBAS	8.61e-270	-0.265016	0.163	0.31	2.88e-265
GBE1	1.21e-214	-0.273138	0.235	0.382	4.05e-210
MAF1	1.05e-219	-0.2957	0.366	0.513	3.51e-215
HSF1	5.9e-192	-0.311906	0.345	0.492	1.97e-187
C7orf73	0	-0.348321	0.615	0.762	0
FAM83D	0	-0.376232	0.117	0.264	0
ITGB1	0	-0.6495	0.62	0.767	0
METAP2	2.06e-242	-0.281656	0.554	0.702	6.91e-238
NOL7	4.06e-245	-0.3434	0.479	0.627	1.36e-240
RAB13	0	-0.46487	0.664	0.812	0
ERH	0	-0.772843	0.719	0.867	0
SNRPC	0	-0.447474	0.666	0.815	0
POLR2K	0	-0.541035	0.674	0.823	0
CYBA	0	-1.39175	0.259	0.408	0
METTL12	4.36e-262	-0.32983	0.144	0.293	1.46e-257
ICAM1	5.51e-277	-0.263142	0.129	0.278	1.84e-272
PRIM1	8.41e-279	-0.269715	0.131	0.28	2.81e-274
PSMA1	4.12e-304	-0.305342	0.612	0.761	1.38e-299
UGCG	4.58e-241	-0.317165	0.181	0.33	1.53e-236
LSM4	0	-0.423534	0.602	0.751	0
ENO1	0	-1.06541	0.803	0.953	0
ADAM15	1.16e-224	-0.28412	0.2	0.35	3.89e-220
RHOA	0	-0.484257	0.669	0.82	0
CALM1	0	-0.917319	0.682	0.833	0
SRM	1.48e-222	-0.313249	0.271	0.422	4.97e-218
POLD2	1.18e-243	-0.306744	0.492	0.643	3.95e-239
DSP	1.63e-220	-0.317976	0.373	0.524	5.46e-216
MMADHC	1.01e-226	-0.257044	0.468	0.62	3.37e-222
CDC34	9.15e-266	-0.279482	0.19	0.342	3.06e-261
SMIM24	0	-0.357483	0.105	0.257	0
PLPP2	1.89e-238	-0.271254	0.202	0.355	6.34e-234
MRPS6	1.85e-214	-0.313062	0.43	0.583	6.21e-210
SNHG7	1.21e-240	-0.427255	0.331	0.484	4.03e-236
HES6	0	-1.03504	0.139	0.292	0
FOXA2	2.26e-263	-0.262889	0.186	0.339	7.58e-259
WDR18	1.06e-254	-0.29498	0.289	0.442	3.55e-250
PTGES2	4.56e-272	-0.371016	0.31	0.463	1.52e-267
SSBP1	0	-0.42591	0.655	0.808	0
SBDS	0	-0.431465	0.477	0.63	0
AHCY	0	-0.514537	0.492	0.645	0
GDF15	1.24e-186	-0.741712	0.309	0.462	4.15e-182
CSNK2B	0	-0.643198	0.68	0.834	0
CCNI	1.67e-224	-0.317945	0.436	0.59	5.6e-220
AQP3	1.21e-286	-0.253416	0.141	0.295	4.04e-282
HCFC1R1	7.97e-197	-0.259954	0.293	0.447	2.66e-192
PSMD11	1.11e-241	-0.287445	0.487	0.641	3.7e-237
SRRM1	1.47e-232	-0.292677	0.506	0.66	4.9e-228
PNKD	4.57e-297	-0.425726	0.572	0.726	1.53e-292
PDCD6	0	-0.397373	0.537	0.692	0
GLO1	0	-0.594533	0.534	0.689	0
RAB5C	4.76e-254	-0.266674	0.588	0.743	1.59e-249
NDUFB3	0	-0.44219	0.644	0.799	0
RPN2	0	-0.631979	0.649	0.804	0
RAB18	6.59e-246	-0.254305	0.445	0.601	2.21e-241
BAG2	5.07e-254	-0.275329	0.251	0.407	1.69e-249
TOMM40	1.76e-249	-0.361301	0.337	0.493	5.9e-245
PSMD2	1.98e-237	-0.267872	0.482	0.638	6.63e-233
RNH1	2.26e-262	-0.288007	0.526	0.682	7.55e-258
MAGEC2	0	-0.309237	0.121	0.277	0
CAPNS1	5.74e-242	-0.312388	0.38	0.536	1.92e-237
CD59	4.52e-241	-0.470253	0.55	0.707	1.51e-236
C9orf16	4.87e-300	-1.17178	0.54	0.697	1.63e-295
CITED2	7.28e-261	-0.451781	0.278	0.435	2.44e-256
DDIT3	2.11e-246	-0.489444	0.431	0.588	7.07e-242
CMTM6	0	-0.557314	0.44	0.597	0
LYZ	2.22e-210	-1.81057	0.317	0.474	7.41e-206
AGRN	0	-0.254334	0.097	0.254	0
CCDC28B	3.7e-268	-0.316808	0.167	0.324	1.24e-263
SCGN	5.8e-258	-0.418456	0.207	0.364	1.94e-253
CMC1	2.96e-255	-0.277297	0.476	0.633	9.91e-251
PPIC	1.27e-278	-0.348636	0.501	0.658	4.23e-274
CDKN2A	2.09e-256	-0.352334	0.236	0.393	6.99e-252
RHOC	0	-0.393604	0.64	0.797	0
AC090498.1	0	-0.877549	0.548	0.706	0
CHMP5	4.17e-285	-0.351464	0.458	0.616	1.39e-280
CAV2	3.15e-233	-0.498905	0.339	0.497	1.06e-228
MTHFD2L	9.77e-254	-0.258925	0.221	0.379	3.27e-249
NET1	9.05e-262	-0.288457	0.241	0.399	3.03e-257
IER3IP1	1.65e-268	-0.324481	0.567	0.725	5.51e-264
APP	3.58e-236	-0.340251	0.368	0.526	1.2e-231
RBM39	0	-0.489016	0.616	0.774	0
C14orf166	0	-0.49847	0.619	0.777	0
PA2G4	0	-0.600936	0.653	0.811	0
AK2	1.01e-270	-0.319116	0.546	0.705	3.38e-266
CDC42EP1	9.71e-274	-0.337654	0.226	0.385	3.25e-269
GDI2	0	-0.571419	0.574	0.733	0
SNRPB2	0	-0.643159	0.61	0.769	0
IGFBP3	0	-1.40944	0.13	0.29	0
FAM103A1	2.93e-256	-0.274039	0.378	0.538	9.81e-252
GNB2	8.01e-256	-0.326177	0.478	0.638	2.68e-251
VEGFA	3.37e-234	-0.456623	0.297	0.457	1.13e-229
DDOST	0	-0.400932	0.527	0.688	0
DDX1	3.31e-271	-0.307105	0.43	0.591	1.11e-266
AZIN1	4.13e-249	-0.275715	0.353	0.514	1.38e-244
AP2M1	0	-0.572265	0.599	0.76	0
ANXA2	0	-0.952572	0.676	0.838	0
NCSTN	4.26e-268	-0.286539	0.275	0.437	1.42e-263
ARF5	2.55e-248	-0.29108	0.412	0.574	8.53e-244
SUMF2	6.89e-276	-0.353097	0.414	0.576	2.31e-271
RALY	0	-0.520018	0.426	0.588	0
ITPA	2.7e-249	-0.268925	0.362	0.524	9.03e-245
DDX18	0	-0.349273	0.478	0.64	0
SPAG4	0	-0.349391	0.119	0.281	0
TSPO	0	-0.508766	0.506	0.668	0
CCT8	0	-0.395543	0.545	0.708	0
PRNP	0	-0.259407	0.129	0.292	0
BCAP29	5.65e-235	-0.262827	0.318	0.481	1.89e-230
LRRC59	1.77e-241	-0.279469	0.465	0.628	5.93e-237
PCBP4	0	-0.354215	0.138	0.301	0
GINS2	0	-0.313742	0.089	0.252	0
UBP1	0	-0.425216	0.159	0.322	0
VARS	2e-298	-0.259954	0.175	0.338	6.68e-294
SELT	1.15e-292	-0.316183	0.495	0.658	3.84e-288
PSMF1	7.07e-298	-0.396209	0.478	0.641	2.37e-293
RPA3	0	-0.55031	0.564	0.727	0
LAMTOR1	0	-0.41916	0.558	0.722	0
POLR2E	0	-0.446455	0.549	0.713	0
DNTTIP1	1.82e-259	-0.258545	0.28	0.444	6.08e-255
STK17A	0	-0.274376	0.126	0.29	0
DYNC1H1	2.75e-264	-0.257276	0.227	0.391	9.21e-260
CRIP1	1.62e-282	-0.49048	0.149	0.313	5.42e-278
PRPF6	1.74e-260	-0.273966	0.392	0.556	5.82e-256
ACTN4	1.83e-249	-0.292263	0.386	0.55	6.12e-245
APH1A	9.43e-287	-0.324471	0.486	0.65	3.16e-282
TAX1BP1	0	-0.47465	0.573	0.737	0
SNU13	0	-0.640654	0.68	0.845	0
NARS	2.6e-231	-0.257948	0.461	0.626	8.69e-227
RNASEH2C	9.66e-234	-0.304555	0.415	0.58	3.23e-229
NBEAL1	0	-0.619512	0.466	0.631	0
TBCC	3.5e-287	-0.284333	0.219	0.384	1.17e-282
TXNL1	1.1e-226	-0.276931	0.494	0.659	3.67e-222
TIMM44	1.09e-250	-0.28838	0.294	0.459	3.64e-246
KLHDC3	4.97e-272	-0.299978	0.375	0.54	1.66e-267
PHF14	0	-0.374158	0.35	0.515	0
SNRPD3	0	-0.461148	0.615	0.78	0
YWHAB	0	-0.576572	0.645	0.81	0
TMA16	7.49e-265	-0.250248	0.222	0.388	2.51e-260
WEE1	1.07e-251	-0.276943	0.236	0.402	3.58e-247
FAM136A	3.08e-257	-0.292063	0.395	0.561	1.03e-252
UQCC3	1.22e-268	-0.301701	0.491	0.657	4.1e-264
APEX1	0	-0.387361	0.53	0.697	0
ZYX	2.26e-256	-0.258854	0.253	0.42	7.57e-252
TOMM5	1.12e-238	-0.26135	0.42	0.587	3.76e-234
APPL1	5.55e-262	-0.266908	0.265	0.432	1.86e-257
PSMD1	3.81e-258	-0.270904	0.341	0.508	1.28e-253
EMC8	0	-0.286415	0.186	0.353	0
ZNF22	4.08e-282	-0.323344	0.327	0.494	1.36e-277
S100A4	0	-0.376587	0.179	0.346	0
HMGB3	0	-0.603828	0.441	0.608	0
IMP4	2.2e-243	-0.288161	0.391	0.558	7.36e-239
PCNP	3.58e-280	-0.300878	0.47	0.637	1.2e-275
SIGIRR	2.67e-282	-0.332719	0.376	0.543	8.95e-278
VDAC2	0	-0.642743	0.605	0.772	0
MTPN	5.02e-258	-0.255139	0.315	0.483	1.68e-253
MID1IP1	5.72e-211	-0.26944	0.322	0.49	1.91e-206
YWHAG	4.82e-259	-0.270561	0.334	0.502	1.61e-254
PDCD2	1.91e-294	-0.313937	0.276	0.444	6.4e-290
VIL1	0	-0.361651	0.181	0.349	0
BCAR1	0	-0.252368	0.142	0.31	0
MUC13	6.18e-291	-0.252855	0.144	0.312	2.07e-286
CXCL8	0	-0.993896	0.143	0.311	0
SNAP29	5.55e-267	-0.277074	0.344	0.512	1.86e-262
GNB1	1.22e-269	-0.305632	0.284	0.452	4.09e-265
GANAB	7.91e-277	-0.331695	0.345	0.513	2.65e-272
RSU1	0	-0.379432	0.236	0.404	0
RNF7	0	-0.457672	0.571	0.739	0
PIN1	2.08e-289	-0.316984	0.406	0.575	6.95e-285
EIF4E2	1e-255	-0.290993	0.441	0.61	3.36e-251
NPW	0	-0.305426	0.084	0.253	0
SLBP	2.38e-304	-0.353537	0.27	0.439	7.97e-300
YAE1D1	0	-0.252449	0.101	0.27	0
TSPAN13	3.84e-266	-0.276328	0.213	0.382	1.29e-261
NEDD9	6.69e-296	-0.492906	0.233	0.402	2.24e-291
TMEM14C	0	-0.484128	0.627	0.796	0
PGK1	0	-0.932598	0.695	0.864	0
HNRNPC	0	-0.68296	0.679	0.849	0
PSMG2	2.31e-265	-0.268589	0.408	0.578	7.73e-261
LGMN	2.67e-290	-0.306318	0.262	0.432	8.94e-286
SFPQ	0	-0.364316	0.445	0.615	0
TMEM106C	1.43e-272	-0.419558	0.45	0.62	4.78e-268
TARS	6.15e-255	-0.307155	0.288	0.458	2.06e-250
ARPC1B	0	-0.496954	0.585	0.755	0
CAPZA1	1.66e-248	-0.296132	0.394	0.565	5.56e-244
TCAF1	6.64e-299	-0.269051	0.203	0.374	2.22e-294
PRRC2C	0	-0.334508	0.461	0.632	0
TPRKB	4.85e-262	-0.269686	0.348	0.519	1.62e-257
FKBP4	0	-0.586035	0.383	0.554	0
C8orf59	8.53e-276	-0.337802	0.544	0.716	2.85e-271
PTDSS1	4.97e-293	-0.266352	0.24	0.412	1.66e-288
ARL3	4.48e-276	-0.272292	0.262	0.434	1.5e-271
U2SURP	5.25e-280	-0.291747	0.43	0.602	1.76e-275
PAG1	0	-0.348082	0.118	0.29	0
MAGEA1	0	-0.293627	0.153	0.325	0
TPR	6.22e-294	-0.275169	0.39	0.562	2.08e-289
LYRM4	1.71e-296	-0.299841	0.362	0.534	5.71e-292
TMEM9	6.23e-269	-0.302621	0.386	0.558	2.08e-264
CNBP	0	-0.524418	0.625	0.797	0
AP2B1	1.58e-275	-0.253879	0.261	0.434	5.29e-271
ARPP19	9.73e-293	-0.290909	0.333	0.506	3.26e-288
HNRNPAB	2.84e-291	-0.320849	0.324	0.497	9.51e-287
AK1	3.53e-306	-0.326332	0.42	0.593	1.18e-301
ISG20	8.93e-302	-0.341363	0.238	0.411	2.99e-297
MRPS35	0	-0.378443	0.438	0.611	0
MCM4	0	-0.262889	0.092	0.265	0
GNAI3	2.2e-249	-0.259045	0.358	0.531	7.37e-245
MEA1	0	-0.392186	0.577	0.75	0
BUD31	0	-0.410263	0.59	0.763	0
MAP1LC3B	0	-0.604835	0.372	0.545	0
PAGE2	0	-0.710218	0.106	0.279	0
TOMM20	0	-0.342542	0.548	0.722	0
PHPT1	0	-0.613016	0.687	0.861	0
LGALS1	0	-1.02307	0.643	0.817	0
WBP11	3.02e-282	-0.251486	0.243	0.417	1.01e-277
MED30	0	-0.324174	0.235	0.409	0
C4orf48	0	-0.587802	0.167	0.341	0
DDX56	9.18e-280	-0.252342	0.29	0.464	3.07e-275
REXO2	1.13e-272	-0.310245	0.373	0.547	3.8e-268
ATP1A1	0	-0.443026	0.482	0.656	0
HDGF	1.22e-293	-0.29807	0.391	0.566	4.07e-289
GABARAPL2	0	-0.443042	0.531	0.706	0
DEGS1	0	-0.379943	0.2	0.375	0
IGKC	8.82e-201	-0.49789	0.434	0.609	2.95e-196
RRAGD	0	-0.443936	0.208	0.383	0
CHMP2B	2.81e-258	-0.276188	0.377	0.552	9.4e-254
SF3B1	4.74e-294	-0.277534	0.356	0.531	1.59e-289
WDR1	3.09e-275	-0.285895	0.344	0.519	1.04e-270
YY1	0	-0.371674	0.368	0.543	0
CFDP1	0	-0.47718	0.5	0.675	0
CDC42	0	-0.569855	0.623	0.798	0
OTUD6B-AS1	1.65e-261	-0.282505	0.401	0.577	5.52e-257
HNRNPM	0	-0.461011	0.516	0.692	0
CCT4	0	-0.493111	0.541	0.717	0
FOXA3	0	-0.25231	0.187	0.363	0
TCF7L2	0	-0.253498	0.178	0.354	0
KNSTRN	0	-0.355524	0.075	0.251	0
CTGF	0	-0.4937	0.115	0.291	0
SPESP1	0	-0.277316	0.087	0.263	0
TIMM23	0	-0.287882	0.212	0.388	0
MCM5	0	-0.337253	0.141	0.317	0
COMMD3	0	-0.393544	0.471	0.647	0
MAD2L2	1.82e-265	-0.360642	0.39	0.567	6.1e-261
PSIP1	0	-0.295369	0.197	0.374	0
SMARCC1	0	-0.298256	0.236	0.413	0
ABCF1	5.64e-292	-0.361252	0.432	0.609	1.89e-287
SMARCB1	0	-0.431053	0.276	0.453	0
H2AFY	0	-0.457588	0.454	0.631	0
NOL3	0	-0.261613	0.15	0.327	0
CMSS1	5.62e-267	-0.309497	0.346	0.523	1.88e-262
PDAP1	0	-0.316462	0.494	0.671	0
CD151	1.82e-282	-0.408372	0.482	0.659	6.1e-278
UBXN4	0	-0.383632	0.536	0.714	0
THYN1	8.49e-306	-0.251752	0.235	0.413	2.84e-301
ABT1	4.3e-304	-0.252565	0.268	0.446	1.44e-299
ACTR10	1.1e-272	-0.255829	0.333	0.511	3.67e-268
SNRNP25	1.73e-295	-0.294869	0.32	0.498	5.79e-291
MYC	0	-0.428595	0.19	0.368	0
ING2	0	-0.502903	0.14	0.318	0
MRTO4	1.07e-294	-0.253165	0.227	0.405	3.59e-290
PNP	0	-0.258418	0.091	0.269	0
RPP21	0	-0.260472	0.215	0.393	0
SRSF11	0	-0.270001	0.482	0.66	0
C6orf48	0	-0.348353	0.477	0.655	0
WBSCR22	0	-0.37874	0.482	0.66	0
DDIT4	0	-0.648884	0.372	0.55	0
EIF4G2	0	-0.46389	0.553	0.732	0
TOMM22	0	-0.667109	0.555	0.734	0
NGDN	0	-0.268289	0.248	0.427	0
EMG1	9.35e-280	-0.272299	0.326	0.505	3.13e-275
TFAM	1.49e-307	-0.280595	0.258	0.437	4.97e-303
GOLM1	0	-0.338574	0.199	0.378	0
RNF114	0	-0.353763	0.441	0.62	0
ITGA5	0	-0.358451	0.156	0.335	0
ATF4	0	-0.395393	0.488	0.667	0
EIF3M	0	-0.418547	0.494	0.673	0
ZFP36L2	0	-0.505056	0.346	0.525	0
HMGN3	0	-0.562736	0.562	0.742	0
PRDX4	0	-0.5833	0.64	0.82	0
LYPLA2	1.91e-287	-0.264536	0.309	0.489	6.39e-283
ARID4B	0	-0.265838	0.261	0.441	0
PPP1R2	4.71e-297	-0.273379	0.293	0.473	1.58e-292
WAC	0	-0.286685	0.302	0.482	0
TAF9	3.83e-276	-0.28844	0.438	0.618	1.28e-271
TAF1D	1.6e-296	-0.29903	0.34	0.52	5.34e-292
CHMP1B	6.25e-304	-0.292031	0.285	0.465	2.09e-299
ARF3	0	-0.306235	0.349	0.529	0
TIMMDC1	0	-0.327588	0.375	0.555	0
SF3B2	0	-0.339181	0.491	0.671	0
DCTN2	8.99e-280	-0.272609	0.395	0.576	3.01e-275
CHD1L	5.3e-304	-0.258846	0.25	0.431	1.77e-299
BAZ1B	0	-0.280748	0.241	0.422	0
SLC38A1	0	-0.316552	0.128	0.309	0
KMT2E	0	-0.320751	0.329	0.51	0
SLC50A1	3.6e-278	-0.333734	0.463	0.644	1.21e-273
DCTPP1	0	-0.334026	0.319	0.5	0
MRPS10	0	-0.359319	0.429	0.61	0
CLK1	0	-0.360932	0.271	0.452	0
GLB1	0	-1.25314	0.291	0.472	0
HNRNPA1L2	0	-0.288629	0.088	0.269	0
RHBDD2	6.74e-274	-0.271825	0.369	0.55	2.25e-269
TIPRL	1.66e-262	-0.271948	0.347	0.528	5.56e-258
ATP6V1F	0	-0.581595	0.614	0.795	0
NCL	0	-0.635807	0.612	0.793	0
EIF1AX	0	-0.431315	0.538	0.72	0
PTTG1IP	0	-0.58351	0.384	0.566	0
SMIM20	2.16e-274	-0.275828	0.341	0.523	7.21e-270
PRPF38B	5.74e-304	-0.285662	0.338	0.52	1.92e-299
POP7	0	-0.307867	0.426	0.608	0
MED4	0	-0.320676	0.342	0.524	0
YKT6	0	-0.295004	0.147	0.329	0
SNAPIN	1.58e-272	-0.28841	0.357	0.539	5.28e-268
BAG6	0	-0.297629	0.348	0.53	0
FXR1	6.77e-278	-0.271655	0.394	0.577	2.27e-273
RBX1	0	-0.660024	0.647	0.83	0
MAGEF1	0	-0.376967	0.231	0.414	0
CASP6	0	-0.25689	0.139	0.322	0
TBL1XR1	5.45e-302	-0.278058	0.277	0.46	1.82e-297
BBX	0	-0.294612	0.289	0.472	0
SERTAD1	0	-0.333806	0.188	0.371	0
LLNLR-245B6.1	0	-0.341715	0.266	0.449	0
S100P	0	-0.55631	0.093	0.276	0
UBE2A	4.19e-292	-0.292693	0.371	0.554	1.4e-287
TMEM50A	0	-0.379572	0.49	0.673	0
YWHAE	0	-0.618309	0.617	0.8	0
HMGN2	0	-1.15166	0.728	0.911	0
UBE2K	0	-0.310545	0.39	0.574	0
MRPL32	0	-0.348523	0.396	0.58	0
DYNLRB1	0	-0.512971	0.641	0.825	0
TAGLN2	0	-0.948572	0.649	0.833	0
CDC25B	0	-0.287162	0.123	0.307	0
LEPROTL1	1.17e-288	-0.292653	0.29	0.474	3.92e-284
ILK	0	-0.296819	0.325	0.509	0
NOSIP	0	-0.325217	0.42	0.604	0
TFRC	0	-0.332724	0.191	0.375	0
PRKDC	0	-0.381819	0.328	0.512	0
TPD52	0	-0.403275	0.445	0.629	0
BCAM	0	-0.60412	0.279	0.463	0
NDUFAF6	0	-0.384828	0.284	0.468	0
PPP1R11	0	-0.371113	0.382	0.567	0
SNRPF	0	-0.726221	0.663	0.848	0
LSM5	0	-0.756036	0.641	0.826	0
ZC3H13	0	-0.259799	0.228	0.413	0
NUP37	0	-0.267124	0.172	0.357	0
RNASEH2B	0	-0.281994	0.134	0.319	0
NUDT9	0	-0.282422	0.241	0.426	0
GLG1	0	-0.294192	0.186	0.371	0
SMARCA4	0	-0.31886	0.177	0.362	0
PLEKHA5	0	-0.251509	0.204	0.389	0
PAFAH1B2	0	-0.253552	0.217	0.402	0
ARL6IP6	0	-0.257767	0.095	0.28	0
MMD	0	-0.264579	0.142	0.327	0
CSE1L	0	-0.308132	0.219	0.404	0
RPF2	5.48e-306	-0.299851	0.377	0.562	1.83e-301
FBL	0	-0.474355	0.493	0.678	0
RGL2	0	-0.274022	0.1	0.286	0
PDCD10	5.64e-292	-0.254053	0.339	0.525	1.89e-287
CBX6	0	-0.254821	0.073	0.259	0
TBRG4	0	-0.280478	0.276	0.462	0
APIP	1.12e-299	-0.281286	0.294	0.48	3.74e-295
APOPT1	0	-0.300709	0.307	0.493	0
EIF4E	0	-0.322202	0.339	0.525	0
PRMT2	0	-0.325872	0.245	0.431	0
AKR1B1	0	-0.333519	0.069	0.255	0
IMPDH2	0	-0.50357	0.41	0.596	0
CXCL3	0	-0.910434	0.137	0.323	0
KHSRP	0	-0.263852	0.142	0.328	0
G3BP2	0	-0.270687	0.217	0.403	0
WDR34	0	-0.346734	0.217	0.403	0
HNRNPD	0	-0.3709	0.358	0.544	0
FKBP1A	0	-0.600624	0.604	0.79	0
EIF5	0	-0.624534	0.563	0.749	0
SRSF3	0	-0.853048	0.63	0.817	0
RBM8A	0	-0.864122	0.682	0.869	0
GAR1	0	-0.250245	0.161	0.348	0
CD2AP	0	-0.257647	0.191	0.378	0
RFC2	0	-0.302331	0.175	0.362	0
VRK1	0	-0.31173	0.082	0.269	0
P4HA2	0	-0.332404	0.181	0.368	0
EIF3B	0	-0.33408	0.283	0.47	0
SFN	0	-0.350332	0.128	0.315	0
WASF2	0	-0.371642	0.289	0.476	0
TSC22D1	0	-0.554876	0.413	0.6	0
BAG3	0	-0.57652	0.18	0.367	0
SLC39A6	0	-0.25279	0.154	0.341	0
PARVB	0	-0.294733	0.087	0.274	0
FUCA2	0	-0.340411	0.355	0.542	0
PAICS	0	-0.367958	0.365	0.552	0
FKBP3	0	-0.460675	0.499	0.686	0
HNRNPU	0	-0.470325	0.499	0.686	0
ARF1	0	-0.49309	0.591	0.778	0
GNAS	0	-0.514688	0.484	0.671	0
SELM	1.35e-216	-0.290332	0.52	0.708	4.5e-212
MAGOHB	0	-0.290103	0.261	0.449	0
SPAG16	0	-0.296175	0.193	0.381	0
CCDC124	2.08e-294	-0.298102	0.448	0.636	6.95e-290
STXBP6	0	-0.307731	0.174	0.362	0
COA6	0	-0.320692	0.43	0.618	0
DUSP5	0	-0.379352	0.063	0.251	0
ASNA1	0	-0.380938	0.43	0.618	0
RAB10	0	-0.398018	0.433	0.621	0
TSG101	0	-0.29364	0.356	0.544	0
TRAPPC1	0	-0.378934	0.469	0.657	0
RBM25	0	-0.360454	0.406	0.595	0
SET	0	-0.663324	0.546	0.735	0
NR2F1	0	-0.304756	0.094	0.283	0
SNRPA	0	-0.25535	0.259	0.448	0
HCCS	0	-0.260498	0.239	0.428	0
NARF	0	-0.280697	0.335	0.524	0
RRM1	0	-0.295596	0.118	0.307	0
PDCD6IP	0	-0.680694	0.289	0.478	0
MAFF	0	-0.559054	0.146	0.335	0
NRBP1	0	-0.309225	0.361	0.55	0
EWSR1	0	-0.307165	0.406	0.596	0
MVP	1.1e-284	-0.284394	0.321	0.511	3.68e-280
BCLAF1	0	-0.29575	0.294	0.484	0
NPM3	0	-0.314899	0.25	0.44	0
BRD3	0	-0.316797	0.183	0.373	0
SRSF6	0	-0.352085	0.316	0.506	0
GPATCH4	0	-0.355738	0.287	0.477	0
TNFRSF12A	1.35e-303	-0.475301	0.327	0.517	4.51e-299
ANP32A	0	-0.485138	0.447	0.637	0
NAA50	0	-0.285798	0.346	0.536	0
ZNF706	0	-0.542481	0.59	0.78	0
PPP1CA	0	-0.559519	0.59	0.78	0
NSMCE2	0	-0.299061	0.281	0.472	0
FGFR1OP2	0	-0.268833	0.195	0.386	0
2024-09-11	0	-0.279798	0.239	0.43	0
PLEKHF2	0	-0.30019	0.178	0.369	0
UBA2	0	-0.313824	0.265	0.456	0
DPM2	0	-0.318568	0.331	0.522	0
UFD1L	0	-0.414995	0.45	0.641	0
CFAP36	0	-0.259527	0.149	0.34	0
RUVBL2	0	-0.34776	0.352	0.543	0
RAN	0	-0.994506	0.703	0.894	0
BANF1	0	-0.685612	0.653	0.845	0
JMJD6	0	-0.284564	0.222	0.414	0
HAUS1	0	-0.291435	0.157	0.349	0
ZNF580	0	-0.314442	0.095	0.287	0
ZNF292	0	-0.328439	0.155	0.347	0
RAD1	0	-0.265099	0.181	0.373	0
DCAF7	0	-0.31221	0.268	0.46	0
HMOX1	0	-0.382411	0.13	0.322	0
CAP1	0	-0.409658	0.436	0.628	0
CNPY3	0	-0.418227	0.312	0.504	0
PARP1	0	-0.419768	0.419	0.611	0
DDX21	0	-0.526398	0.427	0.619	0
AURKA	0	-0.543417	0.107	0.299	0
PLOD2	0	-0.562165	0.286	0.478	0
CRTAP	0	-0.764097	0.304	0.496	0
POLR2C	0	-0.461774	0.349	0.541	0
VBP1	0	-0.30227	0.398	0.591	0
TMX1	0	-0.319372	0.279	0.472	0
ZCCHC17	0	-0.305651	0.234	0.427	0
BCL2L12	0	-0.323921	0.234	0.427	0
PRCC	0	-0.26594	0.27	0.463	0
GNL3	6.61e-303	-0.267886	0.329	0.522	2.21e-298
CNOT7	0	-0.268756	0.286	0.479	0
C11orf73	0	-0.27472	0.317	0.51	0
NRP1	0	-0.290722	0.107	0.3	0
VPS35	0	-0.345393	0.334	0.527	0
RSRC2	0	-0.412999	0.446	0.639	0
HES4	0	-0.476095	0.069	0.262	0
ERO1A	0	-0.602835	0.253	0.446	0
CIAPIN1	0	-0.281183	0.211	0.404	0
WDR54	0	-0.286731	0.087	0.28	0
CMTM7	0	-0.334453	0.088	0.281	0
UBE2L3	0	-0.557954	0.555	0.749	0
EIF3D	0	-0.56376	0.499	0.693	0
PAGE1	0	-1.08196	0.09	0.284	0
CPSF6	0	-0.256365	0.243	0.437	0
SF3A2	0	-0.265978	0.136	0.33	0
LTV1	0	-0.288021	0.18	0.374	0
UBA1	0	-0.290773	0.245	0.439	0
RAB11B	0	-0.329486	0.343	0.537	0
RBBP7	0	-0.330411	0.32	0.514	0
THOC7	0	-0.349451	0.454	0.648	0
FEN1	0	-0.35621	0.117	0.311	0
C7orf50	0	-0.38534	0.414	0.608	0
TES	0	-0.392367	0.115	0.309	0
ATP6V1D	0	-0.372291	0.347	0.541	0
ALDOA	0	-1.46828	0.735	0.929	0
AAMP	0	-0.349674	0.398	0.593	0
KHDRBS1	0	-0.41196	0.372	0.567	0
ACYP1	0	-0.292738	0.098	0.293	0
PES1	0	-0.302281	0.232	0.427	0
UPF3A	0	-0.26977	0.291	0.486	0
UTP11L	0	-0.274383	0.261	0.456	0
MED21	0	-0.278099	0.186	0.381	0
TFPT	0	-0.297309	0.113	0.308	0
PRELID3B	0	-0.303169	0.327	0.522	0
DBF4	0	-0.305713	0.081	0.276	0
ENAH	0	-0.330387	0.266	0.461	0
GCA	0	-0.332633	0.184	0.379	0
PLTP	0	-0.3517	0.06	0.255	0
CHMP4B	0	-0.427264	0.404	0.6	0
RAB11A	0	-0.522786	0.516	0.712	0
HEXIM1	0	-0.311614	0.16	0.356	0
UBE2S	0	-0.703271	0.215	0.411	0
LYRM2	0	-0.26096	0.246	0.442	0
C7orf49	0	-0.286046	0.177	0.373	0
VMA21	0	-0.321093	0.304	0.5	0
RND3	0	-0.323456	0.12	0.316	0
RAE1	0	-0.324846	0.187	0.383	0
SNX5	0	-0.341471	0.309	0.505	0
STRAP	0	-0.388176	0.428	0.624	0
SLC3A2	0	-0.39729	0.296	0.492	0
GCC2	0	-0.27608	0.204	0.4	0
ATP6V0D1	0	-0.327689	0.374	0.571	0
PIH1D1	0	-0.34146	0.393	0.59	0
MAGOH	0	-0.390222	0.503	0.7	0
CD164	0	-0.541817	0.52	0.717	0
SPATS2L	0	-0.694643	0.547	0.744	0
SNRNP40	0	-0.295902	0.237	0.434	0
OTUB1	0	-0.296417	0.307	0.504	0
WTAP	0	-0.380939	0.328	0.525	0
HNRNPDL	0	-0.619753	0.564	0.761	0
SAMM50	0	-0.368966	0.274	0.472	0
ARFGAP3	0	-0.25782	0.21	0.408	0
EXOSC3	0	-0.316022	0.231	0.429	0
LLPH	0	-0.265819	0.3	0.498	0
NUPL2	0	-0.267775	0.185	0.383	0
RIOK1	0	-0.283041	0.14	0.338	0
LIMS1	0	-0.318308	0.19	0.388	0
SMAP1	0	-0.332507	0.306	0.504	0
MRPL42	0	-0.371626	0.424	0.622	0
PTBP1	0	-0.371911	0.315	0.513	0
PLEKHJ1	0	-0.382867	0.324	0.522	0
MACROD2	0	-0.876661	0.073	0.271	0
GTF2A2	0	-0.411868	0.48	0.678	0
MFF	0	-0.31722	0.375	0.574	0
PPIL4	0	-0.291023	0.155	0.354	0
COMMD2	0	-0.267443	0.258	0.457	0
DAXX	0	-0.311217	0.192	0.391	0
ITGB3BP	0	-0.371101	0.183	0.382	0
UBE2N	0	-0.40357	0.451	0.65	0
TPM2	0	-0.523284	0.072	0.271	0
BRD2	0	-0.440166	0.383	0.583	0
ZC3H15	0	-0.483776	0.49	0.69	0
COX20	0	-0.558872	0.557	0.757	0
S100A13	0	-0.586456	0.538	0.738	0
P2RX4	0	-0.274927	0.166	0.366	0
RSF1	0	-0.27911	0.223	0.423	0
INO80C	0	-0.349083	0.217	0.417	0
SUCLA2	0	-0.258458	0.128	0.328	0
ORMDL1	0	-0.317524	0.342	0.542	0
SLC39A7	0	-0.318962	0.324	0.524	0
CTNNAL1	0	-0.346642	0.199	0.399	0
ATP6V1E1	0	-0.415512	0.413	0.613	0
LINC00152	0	-0.443949	0.337	0.537	0
ATG101	0	-0.346382	0.345	0.545	0
NIFK	0	-0.298975	0.28	0.481	0
HPRT1	0	-0.313623	0.281	0.482	0
TMBIM1	0	-0.351867	0.271	0.472	0
CAPZB	0	-0.390731	0.531	0.732	0
PFN2	0	-0.299596	0.233	0.434	0
FLYWCH2	0	-0.30099	0.218	0.419	0
TMEM18	0	-0.301718	0.228	0.429	0
CHRAC1	0	-0.273651	0.194	0.395	0
IMMP1L	0	-0.311438	0.257	0.458	0
RAD51C	0	-0.337709	0.24	0.441	0
EIF5A	0	-0.433582	0.446	0.647	0
TROAP	0	-0.478321	0.064	0.265	0
TSTA3	0	-0.56531	0.449	0.65	0
MIR4435-2HG	0	-0.367856	0.205	0.406	0
PSMD7	0	-0.487929	0.477	0.678	0
ARPC5L	0	-0.408381	0.391	0.593	0
ENSA	0	-0.486963	0.539	0.741	0
MPV17	0	-0.272444	0.228	0.43	0
LAMB1	0	-0.253823	0.048	0.25	0
RPP30	0	-0.279422	0.187	0.389	0
KARS	0	-0.361836	0.306	0.508	0
IGF2BP2	0	-0.381773	0.139	0.341	0
DDX39A	0	-0.38795	0.309	0.511	0
GAL3ST1	0	-0.41538	0.049	0.251	0
TXNRD1	0	-0.487823	0.317	0.519	0
YWHAH	0	-0.543203	0.352	0.554	0
ATG5	0	-0.26365	0.207	0.41	0
MAZ	0	-0.291069	0.219	0.422	0
RUVBL1	0	-0.303594	0.227	0.43	0
CCZ1	0	-0.341871	0.223	0.426	0
RHOG	0	-0.272053	0.195	0.398	0
LRRC42	0	-0.278751	0.193	0.396	0
PRRC2A	0	-0.317269	0.181	0.384	0
PPIL1	0	-0.389783	0.18	0.383	0
HNRNPA3	0	-0.621314	0.585	0.788	0
TMEM237	0	-0.266588	0.079	0.283	0
RRP7A	0	-0.361424	0.279	0.483	0
SERPINB6	0	-0.396255	0.371	0.575	0
EIF4H	0	-0.399501	0.402	0.606	0
XRN2	0	-0.425981	0.39	0.594	0
ARPC2	0	-0.750039	0.616	0.82	0
MAP4K4	0	-0.358386	0.165	0.369	0
KNOP1	0	-0.26471	0.244	0.448	0
HMGXB4	0	-0.271913	0.202	0.406	0
ADD3	0	-0.29892	0.136	0.34	0
SLC1A5	0	-0.307656	0.056	0.26	0
SRPK1	0	-0.32087	0.251	0.455	0
EPC1	0	-0.338507	0.257	0.461	0
EEF1E1	0	-0.340731	0.303	0.507	0
EIF2S1	0	-0.359757	0.303	0.507	0
POLR2H	0	-0.402508	0.429	0.633	0
RSL1D1	0	-0.402851	0.43	0.634	0
RTN3	0	-0.420225	0.453	0.657	0
ESF1	0	-0.372123	0.356	0.56	0
PRPF40A	0	-0.362161	0.373	0.578	0
PLOD3	0	-0.414355	0.271	0.476	0
UBE2V2	0	-0.431514	0.486	0.691	0
SNRPB	0	-1.04874	0.65	0.855	0
ZWINT	0	-0.529261	0.1	0.305	0
NUP62	0	-0.261689	0.134	0.339	0
CH17-189H20.1	0	-0.276303	0.256	0.461	0
PSME3	0	-0.307551	0.261	0.466	0
SVIP	0	-0.528219	0.418	0.623	0
BAMBI	0	-0.597627	0.199	0.404	0
METTL9	0	-0.306178	0.139	0.345	0
ZFYVE21	0	-0.32168	0.203	0.409	0
HIF1A	0	-0.408171	0.202	0.408	0
KPNB1	0	-0.408647	0.389	0.595	0
PAPOLA	0	-0.570853	0.525	0.731	0
RBM17	0	-0.614628	0.383	0.589	0
NAP1L1	0	-0.801799	0.608	0.814	0
DDX27	0	-0.322207	0.288	0.494	0
TIMM9	0	-0.326946	0.293	0.499	0
CHCHD3	0	-0.344535	0.325	0.531	0
CDC37	0	-0.349842	0.408	0.614	0
RNMT	0	-0.299517	0.267	0.474	0
BZW1	0	-0.496805	0.524	0.731	0
H2AFV	0	-0.89357	0.521	0.728	0
GTF2F2	0	-0.275376	0.163	0.37	0
THOC6	0	-0.277619	0.17	0.377	0
NIP7	0	-0.351983	0.15	0.357	0
SNHG15	0	-0.270847	0.109	0.316	0
FAM127A	0	-0.36944	0.24	0.447	0
MRPL13	0	-0.547849	0.527	0.735	0
MRPL18	0	-0.846979	0.522	0.73	0
PGAM1	0	-1.02904	0.616	0.824	0
USP1	0	-0.396095	0.223	0.431	0
KLHL7	0	-0.263947	0.116	0.324	0
DNALI1	0	-0.285153	0.116	0.324	0
TDG	0	-0.325582	0.259	0.467	0
TRMT6	0	-0.384682	0.176	0.384	0
DENR	0	-0.332157	0.345	0.553	0
EIF1B	0	-0.567609	0.488	0.697	0
STX3	0	-0.295866	0.09	0.299	0
HN1L	0	-0.29671	0.167	0.376	0
SOX9	0	-0.423296	0.099	0.308	0
NDN	0	-0.538218	0.041	0.25	0
FIP1L1	0	-0.272694	0.189	0.398	0
TMEM251	0	-0.288918	0.173	0.382	0
UCHL3	0	-0.319456	0.257	0.466	0
SMC2	0	-0.385559	0.131	0.34	0
SLC6A8	0	-0.467661	0.045	0.254	0
NEU1	0	-0.623585	0.43	0.639	0
TUBB2A	0	-0.67228	0.452	0.661	0
IFRD1	0	-0.303579	0.262	0.472	0
ARPC4	0	-0.352382	0.38	0.59	0
KDELR1	0	-0.594894	0.528	0.738	0
CENPM	0	-0.471369	0.089	0.299	0
KIN	0	-0.292673	0.172	0.382	0
IFT57	0	-0.315614	0.114	0.324	0
VASP	0	-0.342339	0.179	0.389	0
SSRP1	0	-0.351	0.291	0.501	0
SKA2	0	-0.363557	0.194	0.404	0
PPIG	0	-0.456607	0.444	0.654	0
FUNDC2	0	-0.494211	0.436	0.646	0
IER5	0	-0.548758	0.133	0.343	0
NAP1L4	0	-0.290026	0.259	0.47	0
PNRC2	0	-0.32683	0.267	0.478	0
TMED4	0	-0.430984	0.379	0.59	0
BAX	0	-0.48333	0.481	0.692	0
PAK1IP1	0	-0.367883	0.224	0.435	0
TMED3	0	-0.382916	0.152	0.363	0
HILPDA	0	-0.554527	0.103	0.314	0
MYL9	0	-0.623658	0.06	0.271	0
RRM2	0	-0.67849	0.057	0.268	0
DDAH2	0	-0.712494	0.457	0.668	0
FAM133B	0	-0.37084	0.376	0.588	0
SRI	0	-0.429581	0.399	0.611	0
DCUN1D5	0	-0.32496	0.233	0.445	0
CCAR1	0	-0.329799	0.216	0.428	0
LINC00221	0	-0.313569	0.054	0.266	0
RSRC1	0	-0.383842	0.328	0.54	0
TGIF1	0	-0.387031	0.244	0.456	0
POLR1D	0	-0.461165	0.436	0.648	0
MEST	0	-0.475387	0.183	0.395	0
NMB	0	-0.589826	0.113	0.325	0
ILF3	0	-0.315536	0.267	0.48	0
YWHAQ	0	-0.614501	0.522	0.735	0
EPCAM	0	-0.983715	0.039	0.252	0
HAT1	0	-0.327686	0.239	0.452	0
PHF5A	0	-0.374376	0.288	0.501	0
H2AFX	0	-0.387929	0.067	0.28	0
TUBG1	0	-0.389638	0.284	0.497	0
PFKFB3	0	-0.404189	0.05	0.263	0
TRA2A	0	-0.482524	0.29	0.503	0
ACP1	0	-0.708415	0.553	0.767	0
MRPL50	0	-0.31935	0.339	0.553	0
DNMT1	0	-0.391553	0.174	0.388	0
C21orf59	0	-0.330189	0.281	0.496	0
C14orf119	0	-0.343022	0.281	0.496	0
SRSF10	0	-0.38574	0.402	0.617	0
MRPL28	0	-0.45988	0.392	0.607	0
WDR45B	0	-0.518939	0.395	0.61	0
BAK1	0	-0.295254	0.099	0.314	0
SAE1	0	-0.361526	0.219	0.434	0
ISYNA1	0	-0.36632	0.037	0.252	0
KRAS	0	-0.594138	0.212	0.427	0
IFT22	0	-0.296008	0.177	0.392	0
ITGB1BP1	0	-0.373857	0.307	0.522	0
UBE2E3	0	-0.421387	0.313	0.528	0
DEK	0	-0.710149	0.463	0.678	0
VPS72	0	-0.337979	0.278	0.494	0
MRPL9	0	-0.386236	0.38	0.596	0
MED10	0	-0.399138	0.358	0.574	0
NASP	0	-0.458268	0.352	0.568	0
POLR3K	0	-0.324731	0.205	0.421	0
RFC4	0	-0.356826	0.15	0.366	0
G6PC3	0	-0.322578	0.12	0.336	0
MED28	0	-0.340903	0.29	0.506	0
HNRNPUL1	0	-0.34695	0.251	0.467	0
CNOT10	0	-0.502917	0.124	0.34	0
ZFAND2A	0	-1.32151	0.408	0.624	0
VCX3A	0	-1.75516	0.05	0.266	0
HSBP1	0	-0.897077	0.588	0.804	0
SEPHS1	0	-0.332882	0.19	0.407	0
ZNF207	0	-0.423363	0.388	0.605	0
TUBB	0	-1.41888	0.673	0.89	0
MCM3	0	-0.475465	0.169	0.386	0
SLC39A1	0	-0.507879	0.418	0.635	0
GPI	0	-0.600062	0.43	0.647	0
TPD52L2	0	-0.296708	0.198	0.416	0
MOB4	0	-0.355795	0.268	0.486	0
XRCC6	0	-0.601737	0.5	0.718	0
TK1	0	-0.701961	0.13	0.348	0
STARD3NL	0	-0.310348	0.113	0.331	0
MANBAL	0	-0.356148	0.284	0.502	0
ANXA13	0	-0.464753	0.123	0.341	0
SLC2A1	0	-0.637963	0.054	0.272	0
PDCL3	0	-0.341536	0.21	0.429	0
SLC52A2	0	-0.376491	0.164	0.383	0
ACTR3	0	-0.429559	0.335	0.554	0
DRG1	0	-0.467669	0.328	0.547	0
EIF4A1	0	-0.483398	0.433	0.652	0
CYR61	0	-0.913661	0.11	0.329	0
CHD4	0	-0.403664	0.279	0.499	0
TXNDC12	0	-0.482888	0.369	0.589	0
H2AFZ	0	-1.47714	0.678	0.898	0
CDK16	0	-0.333035	0.148	0.368	0
TAF3	0	-0.287963	0.123	0.343	0
CORO1C	0	-0.311147	0.177	0.397	0
DDX24	0	-0.445676	0.41	0.63	0
CCT2	0	-0.579456	0.457	0.677	0
SRSF7	0	-0.529375	0.468	0.689	0
CHTOP	0	-0.374362	0.356	0.577	0
FAM3B	0	-0.342372	0.09	0.311	0
CAV1	0	-1.10411	0.159	0.38	0
COA1	0	-0.343974	0.29	0.511	0
PPIH	0	-0.35312	0.185	0.406	0
PSMD14	0	-0.483014	0.42	0.641	0
MRPL3	0	-0.432993	0.369	0.591	0
PPP2R1A	0	-0.457773	0.404	0.626	0
MAL2	0	-0.479318	0.247	0.469	0
LSM6	0	-0.372513	0.291	0.513	0
TRAPPC4	0	-0.387585	0.314	0.536	0
MIS18A	0	-0.388889	0.105	0.327	0
GARS	0	-0.479326	0.286	0.508	0
IQGAP1	0	-0.310604	0.076	0.299	0
XRCC5	0	-0.592135	0.501	0.724	0
GTF3C6	0	-0.653876	0.54	0.763	0
MYO6	0	-0.337643	0.208	0.431	0
FAM49B	0	-0.346568	0.286	0.509	0
COPS8	0	-0.346895	0.286	0.509	0
METTL5	0	-0.419582	0.385	0.609	0
NUDT21	0	-0.372352	0.229	0.453	0
TPM3	0	-0.672916	0.571	0.795	0
CDCA7L	0	-0.351258	0.074	0.299	0
NAE1	0	-0.393178	0.257	0.482	0
HNRNPR	0	-0.483288	0.404	0.629	0
PBK	0	-0.557849	0.029	0.254	0
LGALS3BP	0	-0.366206	0.335	0.56	0
SNW1	0	-0.389531	0.308	0.533	0
RNASEH2A	0	-0.474476	0.18	0.405	0
SPINK1	6.93e-286	-0.673129	0.452	0.677	2.32e-281
BUB3	0	-0.570495	0.365	0.591	0
SNX6	0	-0.389099	0.32	0.546	0
ADSL	0	-0.460576	0.3	0.526	0
TCP1	0	-0.687494	0.465	0.692	0
FUNDC1	0	-0.290341	0.139	0.366	0
DKC1	0	-0.392878	0.242	0.469	0
SUGT1	0	-0.408185	0.255	0.482	0
AHSA1	0	-0.525185	0.397	0.624	0
BSG	0	-1.30766	0.633	0.86	0
SUPT16H	0	-0.341857	0.223	0.45	0
BTG3	0	-0.460872	0.156	0.383	0
PNMA5	0	-0.49529	0.036	0.263	0
EGFL7	0	-0.440558	0.118	0.346	0
CPNE1	0	-0.419443	0.339	0.568	0
ADM	0	-0.635938	0.183	0.412	0
ZFAS1	0	-0.685809	0.531	0.76	0
MZT1	0	-0.413111	0.158	0.387	0
DSG2	0	-0.444961	0.142	0.371	0
TGFB1	0	-0.459515	0.039	0.268	0
HDAC1	0	-0.37744	0.296	0.525	0
MRPL47	0	-0.472658	0.437	0.666	0
SYNCRIP	0	-0.442898	0.341	0.571	0
PLEKHB2	0	-0.317022	0.14	0.37	0
LSM7	0	-0.713201	0.541	0.771	0
ASRGL1	0	-0.384403	0.145	0.375	0
MIDN	0	-0.426992	0.166	0.396	0
MAPK1IP1L	0	-0.357043	0.299	0.529	0
OLA1	0	-0.359	0.363	0.594	0
CALU	0	-0.487918	0.351	0.582	0
PCMT1	0	-0.504708	0.396	0.627	0
FUS	0	-0.611388	0.478	0.709	0
LSM2	0	-0.648782	0.478	0.709	0
PHLDA2	0	-0.75435	0.12	0.351	0
MDK	0	-1.34636	0.598	0.829	0
PHIP	0	-0.34553	0.215	0.446	0
CHORDC1	0	-0.386218	0.23	0.461	0
CNN2	0	-0.492677	0.149	0.38	0
ASAH1	0	-0.503905	0.326	0.557	0
ZNRD1	0	-0.54885	0.282	0.513	0
GGCT	0	-0.656689	0.436	0.667	0
HES1	0	-1.21232	0.427	0.658	0
MTX2	0	-0.374928	0.272	0.504	0
MKKS	0	-0.689693	0.537	0.769	0
CBX3	0	-0.768077	0.556	0.788	0
CSNK2A1	0	-0.375547	0.217	0.449	0
TWISTNB	0	-0.413805	0.211	0.443	0
DPCD	0	-0.420071	0.144	0.376	0
NXT1	0	-0.561326	0.204	0.436	0
MAGEB2	0	-0.375583	0.048	0.28	0
FLOT1	0	-0.621754	0.43	0.662	0
UBE2E1	0	-0.38242	0.25	0.483	0
PLIN3	0	-0.401856	0.191	0.424	0
VCX	0	-1.04696	0.053	0.286	0
SNAPC1	0	-0.368231	0.095	0.328	0
PMAIP1	0	-0.467545	0.045	0.278	0
PRC1	0	-0.52894	0.046	0.279	0
YBX3	0	-0.613362	0.106	0.339	0
GNL1	0	-0.413866	0.194	0.428	0
DYNC1I2	0	-0.500695	0.375	0.609	0
TYMS	0	-0.578447	0.119	0.353	0
CCL20	0	-1.18108	0.243	0.477	0
M6PR	0	-0.455776	0.225	0.459	0
CNIH4	0	-0.632499	0.458	0.693	0
EXOSC8	0	-0.386861	0.185	0.42	0
BTF3L4	0	-0.431569	0.378	0.613	0
DYNLT1	0	-0.594949	0.515	0.75	0
CENPF	0	-0.797113	0.061	0.296	0
RGS2	0	-0.578589	0.161	0.396	0
WFDC2	0	-0.908714	0.042	0.277	0
HIST1H4C	0	-1.82636	0.453	0.689	0
MCM7	0	-0.586163	0.252	0.488	0
CCNB2	0	-0.665028	0.046	0.282	0
FBLN1	0	-0.859027	0.068	0.304	0
CACYBP	0	-0.977355	0.535	0.771	0
TRA2B	0	-0.612301	0.432	0.668	0
ATP2B1	0	-0.471192	0.248	0.485	0
PIGT	0	-0.658065	0.467	0.705	0
KCNQ1OT1	0	-0.410362	0.186	0.424	0
TPGS2	0	-0.418329	0.26	0.498	0
PLBD1	0	-0.456948	0.065	0.303	0
PCNA	0	-0.765027	0.278	0.516	0
LYAR	0	-0.40294	0.16	0.398	0
FKBP10	0	-0.475422	0.037	0.275	0
YME1L1	0	-0.52275	0.294	0.532	0
DEFB1	0	-0.936563	0.311	0.549	0
DPH3	0	-0.770058	0.337	0.576	0
ATXN10	0	-0.664964	0.359	0.598	0
TUBA1B	0	-1.82841	0.65	0.889	0
ANP32B	0	-0.671453	0.409	0.648	0
NUCB2	0	-0.588602	0.439	0.679	0
CYB5R3	0	-0.718694	0.454	0.695	0
CCDC58	0	-0.397371	0.251	0.492	0
SMC3	0	-0.478786	0.276	0.517	0
CDC123	0	-0.536829	0.364	0.605	0
BNIP3L	0	-0.546849	0.246	0.487	0
PRAME	0	-0.622069	0.031	0.272	0
KIF5B	0	-0.741288	0.394	0.636	0
RUSC1	0	-0.379152	0.155	0.397	0
ITM2C	0	-0.43499	0.153	0.395	0
C19orf48	0	-0.46358	0.224	0.466	0
CBX1	0	-0.445796	0.258	0.501	0
ATIC	0	-0.447561	0.263	0.506	0
RAD21	0	-0.676933	0.388	0.631	0
CCNB1	0	-0.878034	0.074	0.317	0
CDKN3	0	-0.929617	0.187	0.43	0
NCBP2	0	-0.408854	0.319	0.563	0
STIP1	0	-0.440877	0.343	0.587	0
AES	0	-0.451463	0.234	0.478	0
ODC1	0	-0.562481	0.279	0.523	0
ANXA4	0	-1.07167	0.517	0.761	0
DMKN	0	-0.765387	0.041	0.286	0
TEAD2	0	-0.348965	0.076	0.321	0
MAD2L1	0	-0.595702	0.082	0.327	0
ELF3	0	-0.872352	0.382	0.627	0
FXYD2	0	-0.877391	0.046	0.291	0
MYADM	0	-0.483503	0.092	0.337	0
DCAF13	0	-0.527269	0.293	0.538	0
PSMG3	0	-0.513402	0.354	0.6	0
ACTL6A	0	-0.384752	0.222	0.468	0
MYL6B	0	-0.470593	0.291	0.537	0
WBP5	0	-0.814282	0.299	0.545	0
2024-09-07	0	-0.599884	0.458	0.705	0
VIM	0	-1.02325	0.181	0.428	0
CKS1B	0	-1.0679	0.546	0.793	0
2024-09-02	0	-0.399734	0.278	0.526	0
PRSS23	0	-0.586503	0.049	0.297	0
DTYMK	0	-0.634279	0.272	0.52	0
CALM3	0	-0.775872	0.516	0.764	0
CCT6A	0	-0.818953	0.527	0.775	0
LDHB	0	-1.23856	0.139	0.387	0
NOP58	0	-0.47039	0.3	0.548	0
NOP56	0	-0.510324	0.329	0.578	0
LGALS3	0	-1.18899	0.16	0.409	0
MFSD10	0	-0.362283	0.11	0.359	0
XIST	0	-0.572313	0.05	0.299	0
CD320	0	-0.591918	0.239	0.488	0
RIT1	0	-0.451559	0.14	0.39	0
TPX2	0	-0.650511	0.053	0.303	0
AMD1	0	-0.473171	0.292	0.542	0
NELFE	0	-0.582145	0.455	0.706	0
CCT5	0	-0.701498	0.494	0.745	0
RBMX	0	-0.591403	0.425	0.676	0
DARS	0	-0.496376	0.312	0.564	0
TRIM28	0	-0.467576	0.231	0.483	0
PFDN4	0	-0.525582	0.397	0.649	0
CKLF	0	-0.641537	0.393	0.645	0
SSB	0	-0.680182	0.461	0.714	0
MYLIP	0	-0.494797	0.068	0.321	0
LY6E	0	-0.664691	0.309	0.562	0
HNRNPH3	0	-0.449539	0.342	0.596	0
SEPW1	0	-0.489805	0.31	0.564	0
PDCD4	0	-0.507697	0.177	0.431	0
ARL2	0	-0.423391	0.218	0.473	0
CKAP4	0	-0.447384	0.184	0.439	0
DYNC1LI1	0	-0.499049	0.219	0.474	0
ILF2	0	-0.796046	0.482	0.737	0
SNRPD1	0	-0.901934	0.58	0.835	0
PKIB	0	-0.985451	0.119	0.374	0
WSB1	0	-0.672415	0.317	0.573	0
GMNN	0	-0.741516	0.343	0.599	0
ATP1B3	0	-0.604893	0.265	0.521	0
FABP3	0	-0.719063	0.051	0.307	0
SNRPA1	0	-0.502714	0.335	0.592	0
FAM127B	0	-0.489338	0.262	0.519	0
MLF1	0	-0.52106	0.024	0.281	0
FAM60A	0	-0.462705	0.089	0.347	0
SLC39A4	0	-0.527208	0.232	0.49	0
C15orf48	0	-0.955037	0.142	0.4	0
MAGEA12	0	-0.387972	0.081	0.34	0
PPT1	0	-0.47163	0.213	0.472	0
UPP1	0	-0.585457	0.216	0.476	0
SERPINH1	0	-0.7857	0.224	0.484	0
CDK1	0	-0.880531	0.06	0.32	0
YWHAZ	0	-0.975114	0.515	0.775	0
MTF2	0	-0.395595	0.169	0.43	0
SH3BGRL3	0	-0.981016	0.539	0.801	0
MARCKSL1	0	-1.15602	0.355	0.617	0
PPDPF	0	-1.18262	0.599	0.861	0
CDK4	0	-0.707439	0.421	0.683	0
IGF2BP3	0	-0.362628	0.098	0.361	0
SPATS2	0	-0.386931	0.188	0.451	0
IER3	0	-0.829114	0.246	0.511	0
MRPL17	0	-0.519118	0.256	0.522	0
TSPAN3	0	-0.530504	0.187	0.453	0
GTPBP4	0	-0.54774	0.259	0.525	0
BZW2	0	-0.473917	0.171	0.438	0
CLIC1	0	-1.44333	0.607	0.874	0
RBP1	0	-0.568663	0.118	0.386	0
SMC4	0	-0.704036	0.182	0.45	0
SMS	0	-0.596736	0.37	0.639	0
UBE2I	0	-0.602092	0.409	0.678	0
TAX1BP3	0	-0.454002	0.106	0.376	0
HMGA1	0	-1.22052	0.317	0.588	0
HDDC2	0	-0.443753	0.212	0.483	0
BRIX1	0	-0.513465	0.26	0.531	0
GSTP1	0	-1.20937	0.141	0.412	0
SF3B4	0	-0.528603	0.321	0.594	0
SERPINB1	0	-0.657762	0.387	0.66	0
PRKRA	0	-0.476834	0.189	0.463	0
CENPN	0	-0.602796	0.128	0.402	0
MPP6	0	-0.531536	0.164	0.439	0
CCDC34	0	-0.706178	0.25	0.525	0
EMP3	0	-0.787009	0.118	0.393	0
TUBB4B	0	-1.09393	0.486	0.763	0
RALA	0	-0.649284	0.318	0.596	0
RNPS1	0	-0.659353	0.319	0.597	0
CLDN4	0	-0.942918	0.158	0.436	0
UBE2T	0	-0.682554	0.129	0.408	0
TUBA4A	0	-0.550319	0.271	0.552	0
STMN1	0	-1.41172	0.499	0.78	0
GSTM3	0	-0.756358	0.326	0.608	0
PRMT1	0	-0.722523	0.357	0.639	0
UCHL1	0	-0.879153	0.04	0.325	0
SFT2D1	0	-0.549498	0.201	0.487	0
MAGEA3	0	-0.472245	0.204	0.491	0
MAGEA6	0	-0.478769	0.163	0.453	0
NUTF2	0	-0.68677	0.348	0.638	0
CTAG2	0	-1.10829	0.165	0.457	0
CENPW	0	-0.803705	0.168	0.461	0
NUSAP1	0	-1.01957	0.111	0.404	0
NUDT1	0	-0.554289	0.187	0.481	0
MAPRE1	0	-0.620872	0.227	0.521	0
CDC20	0	-1.032	0.071	0.367	0
ARL4A	0	-0.695461	0.342	0.641	0
KRT19	0	-1.17204	0.03	0.329	0
CBX5	0	-0.565774	0.243	0.546	0
NDRG1	0	-1.34734	0.312	0.616	0
G6PD	0	-0.923775	0.203	0.508	0
TOP2A	0	-1.19077	0.074	0.379	0
KIAA0101	0	-1.13969	0.131	0.438	0
EZR	0	-0.60846	0.208	0.515	0
RP11-14N7.2	0	-0.649627	0.086	0.395	0
CTSC	0	-0.611767	0.236	0.547	0
HDAC2	0	-0.658935	0.28	0.593	0
NDUFA4L2	0	-1.48734	0.119	0.434	0
KPNA2	0	-1.07598	0.28	0.597	0
TM4SF1	0	-1.24848	0.301	0.618	0
MARCKS	0	-0.728173	0.315	0.634	0
ANP32E	0	-0.753121	0.261	0.582	0
CKS2	0	-1.32184	0.346	0.669	0
C12orf75	0	-0.800441	0.26	0.588	0
CKB	0	-1.47828	0.241	0.573	0
PTTG1	0	-1.32084	0.174	0.507	0
BIRC5	0	-1.13196	0.129	0.464	0
IFI27L2	0	-0.663787	0.237	0.574	0
SOX4	0	-1.11712	0.276	0.613	0
SPP1	0	-0.337405	0.322	0.66	0
AGR2	0	-1.84284	0.107	0.445	0
TKTL1	0	-0.88073	0.032	0.375	0
CSAG1	0	-0.642075	0.135	0.483	0
HMGB2	0	-1.42593	0.273	0.624	0
TPM4	0	-0.749305	0.131	0.487	0
PLP2	0	-0.837595	0.172	0.531	0
PAFAH1B3	0	-0.833032	0.255	0.616	0
HN1	0	-1.47849	0.461	0.823	0
CD24	0	-1.48641	0.437	0.801	0
TIMP1	0	-1.04462	0.345	0.71	0
DSCR8	0	-0.611164	0.107	0.476	0
TUBA1C	0	-1.13032	0.317	0.687	0
PAGE5	0	-1.14045	0.138	0.509	0
UBE2C	0	-1.77891	0.115	0.491	0
GAGE1	0	-1.09901	0.173	0.549	0
GAGE2A	0	-1.16626	0.123	0.505	0
ANXA5	0	-0.928042	0.292	0.674	0
LY6K	0	-0.984063	0.049	0.444	0
NQO1	0	-1.60441	0.149	0.547	0
FABP5	0	-1.5617	0.184	0.583	0
GTSF1	0	-1.09873	0.156	0.583	0
TFF2	0	-1.72948	0.153	0.58	0
S100A11	0	-1.83586	0.282	0.721	0
S100A6	0	-2.18042	0.278	0.732	0
TFF3	0	-2.09219	0.109	0.574	0
PKM	0	-1.76581	0.331	0.796	0

## Sheet: HVGs of subtype2
	p_val	avg_log2FC	pct.1	pct.2	p_val_adj
UBE2C	0	2.59744	0.776	0.191	0
HIST1H4C	0	2.47568	0.767	0.522	0
HMGB2	0	2.12983	0.836	0.355	0
PTTG1	0	2.08794	0.763	0.241	0
TOP2A	0	2.05717	0.711	0.115	0
TUBA1B	0	2.04584	0.968	0.719	0
H2AFZ	0	1.92481	0.971	0.741	0
STMN1	0	1.92414	0.942	0.566	0
BIRC5	0	1.87544	0.785	0.183	0
KIAA0101	0	1.83803	0.716	0.184	0
NUSAP1	0	1.80318	0.722	0.15	0
CDC20	0	1.74079	0.623	0.124	0
CKS2	0	1.71281	0.814	0.432	0
TUBB	0	1.66267	0.948	0.739	0
CDKN3	0	1.66235	0.698	0.219	0
CDK1	0	1.6584	0.649	0.085	0
KPNA2	0	1.61123	0.715	0.369	0
CCNB1	0	1.56457	0.528	0.117	0
CKS1B	0	1.49663	0.894	0.614	0
CENPF	0	1.45496	0.534	0.095	0
HMGN2	0	1.41003	0.961	0.783	0
HMGB1	0	1.39522	0.974	0.864	0
CENPW	0	1.38015	0.728	0.218	0
TK1	0	1.37136	0.621	0.152	0
RRM2	0	1.35428	0.556	0.073	0
TUBB4B	0	1.34765	0.838	0.57	0
HN1	0	1.28591	0.85	0.585	0
SMC4	0	1.23937	0.665	0.233	0
TPX2	0	1.23409	0.57	0.087	0
CCNB2	0	1.22286	0.511	0.083	0
UBE2T	0	1.21119	0.644	0.18	0
UBE2S	0	1.20425	0.54	0.259	0
PCNA	0	1.17941	0.625	0.341	0
AURKA	0	1.13906	0.509	0.133	0
ZWINT	0	1.1373	0.596	0.113	0
MAD2L1	0	1.13362	0.605	0.112	0
TUBA1C	0	1.12429	0.722	0.443	0
PBK	0	1.1121	0.536	0.051	0
DTYMK	0	1.10513	0.688	0.326	0
RANBP1	0	1.09501	0.776	0.617	0
TYMS	0	1.0905	0.578	0.156	0
ARL6IP1	0	1.08582	0.771	0.631	0
CDCA3	0	1.06306	0.512	0.051	0
RAN	0	1.05522	0.925	0.765	0
PRC1	0	1.04442	0.54	0.076	0
DEK	0	1.03255	0.772	0.521	0
PTMA	0	1.01771	0.992	0.959	0
AURKB	0	1.01063	0.493	0.052	0
NUF2	0	1.00111	0.491	0.049	0
MCM7	0	0.973642	0.621	0.309	0
RPA3	0	0.971409	0.82	0.603	0
DUT	0	0.966363	0.662	0.457	0
SGOL1	0	0.966137	0.508	0.057	0
CENPN	0	0.963616	0.586	0.188	0
SPC25	0	0.949448	0.487	0.041	0
PLK1	0	0.9396	0.384	0.04	0
H2AFV	0	0.938891	0.799	0.58	0
MKI67	0	0.929522	0.459	0.057	0
CALM2	0	0.928385	0.963	0.898	0
CCDC34	0	0.922339	0.65	0.323	0
CENPM	0	0.921795	0.533	0.115	0
TMEM106C	0	0.906786	0.735	0.487	0
GTSE1	0	0.906686	0.414	0.04	0
HMMR	0	0.90065	0.423	0.047	0
NUCKS1	0	0.891144	0.865	0.757	0
RNASEH2A	0	0.879073	0.577	0.225	0
ANP32E	0	0.877343	0.639	0.364	0
SNRPD1	0	0.877184	0.866	0.665	0
LSM5	0	0.872838	0.873	0.697	0
BUB3	0	0.869909	0.692	0.425	0
HMGB3	0	0.863175	0.706	0.481	0
HMGA1	1.21e-166	0.853568	0.567	0.419	4.04e-162
SNRPB	0	0.841711	0.878	0.719	0
KIFC1	0	0.813646	0.448	0.067	0
LDHB	6.6e-106	0.809106	0.347	0.236	2.21e-101
TROAP	0	0.799732	0.45	0.098	0
FABP5	1.25e-217	0.794774	0.527	0.339	4.19e-213
NEK2	0	0.792863	0.381	0.043	0
CKLF	0	0.791165	0.72	0.468	0
SRSF3	0	0.786732	0.85	0.69	0
RAD21	0	0.781796	0.679	0.465	0
PA2G4	0	0.763652	0.849	0.702	0
ILF2	0	0.763111	0.772	0.566	0
ASPM	0	0.758231	0.387	0.06	0
LSM4	0	0.757822	0.812	0.643	0
DEPDC1	0	0.753264	0.358	0.03	0
SNRPF	0	0.74702	0.878	0.723	0
SNRPG	0	0.746947	0.903	0.787	0
LSM3	0	0.737428	0.844	0.692	0
GGCT	0	0.73305	0.708	0.511	0
CENPA	0	0.730413	0.354	0.042	0
DYNLL1	0	0.718524	0.946	0.863	0
TUBG1	0	0.717737	0.605	0.338	0
CENPU	0	0.717288	0.4	0.08	0
CCNA2	0	0.71695	0.427	0.053	0
NUDT1	0	0.716844	0.58	0.272	0
RBM8A	0	0.707679	0.877	0.747	0
RAD51AP1	0	0.707057	0.409	0.06	0
TUBA3C	0	0.705087	0.306	0.073	0
HNRNPA2B1	0	0.704128	0.924	0.822	0
CDCA8	0	0.703934	0.394	0.042	0
DHFR	0	0.701253	0.499	0.197	0
NQO1	6.1e-105	0.693394	0.437	0.315	2.04e-100
SMC2	0	0.689614	0.482	0.177	0
KNSTRN	0	0.688444	0.394	0.109	0
TACC3	0	0.687831	0.422	0.057	0
ITGB3BP	0	0.687468	0.536	0.223	0
CBX3	0	0.684456	0.805	0.636	0
DDX39A	0	0.68399	0.617	0.359	0
MYBL2	0	0.683819	0.421	0.075	0
SKA2	0	0.677904	0.536	0.242	0
PPIA	0	0.669312	0.98	0.933	0
WDR34	0	0.668636	0.526	0.258	0
NDC80	0	0.665434	0.355	0.032	0
HNRNPA1	0	0.66501	0.918	0.821	0
GMNN	0	0.664726	0.658	0.422	0
CKAP2	0	0.66426	0.383	0.078	0
SGOL2	0	0.662553	0.366	0.054	0
NASP	0	0.65359	0.647	0.413	0
MIS18A	0	0.646968	0.478	0.154	0
PTGES3	0	0.645094	0.895	0.799	0
CYCS	0	0.641978	0.913	0.825	0
FEN1	0	0.641472	0.448	0.158	0
FAM83D	0	0.637193	0.385	0.145	0
ANP32B	0	0.631328	0.691	0.486	0
RFC4	0	0.623078	0.481	0.203	0
CLSPN	0	0.617729	0.355	0.063	0
ERH	0	0.613621	0.878	0.769	0
CCT6A	5.92e-304	0.609046	0.774	0.616	1.98e-299
HJURP	0	0.608474	0.325	0.022	0
RACGAP1	0	0.604595	0.374	0.055	0
MELK	0	0.600994	0.378	0.051	0
RHEB	4.52e-279	0.600888	0.794	0.672	1.51e-274
PLP2	3.94e-286	0.600885	0.524	0.302	1.32e-281
MCM3	0	0.599688	0.446	0.234	0
DLGAP5	0	0.59939	0.303	0.023	0
UCHL1	3.16e-124	0.597226	0.27	0.153	1.06e-119
CACYBP	0	0.593139	0.788	0.616	0
H2AFY	0	0.592094	0.693	0.505	0
TUBB2A	1.12e-239	0.591414	0.698	0.519	3.75e-235
STRA13	8.36e-252	0.590856	0.785	0.644	2.8e-247
CENPK	0	0.590261	0.388	0.062	0
VPS29	0	0.589601	0.788	0.648	0
RBMX	0	0.589074	0.706	0.509	0
MZT1	0	0.586165	0.462	0.225	0
CNIH4	3.12e-263	0.584333	0.694	0.542	1.05e-258
COMMD4	0	0.582773	0.68	0.496	0
TMPO	0	0.580826	0.53	0.269	0
RAD51C	0	0.580801	0.543	0.291	0
CALM3	0	0.577945	0.778	0.602	0
ASF1B	0	0.574271	0.36	0.051	0
PRIM1	0	0.574116	0.416	0.156	0
PHGDH	8.35e-266	0.572339	0.573	0.369	2.79e-261
CLIC1	2.05e-290	0.569581	0.855	0.707	6.86e-286
H3F3A	0	0.568616	0.966	0.924	0
NAP1L1	0	0.568328	0.824	0.68	0
C19orf48	0	0.568174	0.523	0.299	0
CALM1	3.5e-231	0.567855	0.849	0.733	1.17e-226
CMSS1	1.06e-305	0.567389	0.6	0.393	3.56e-301
CRIP1	1.6e-53	0.563923	0.293	0.212	5.34e-49
SIVA1	4.87e-132	0.563763	0.625	0.551	1.63e-127
ATAD2	0	0.563462	0.492	0.277	0
AKR1B10	0.224199	0.55987	0.437	0.433	1
LSM2	5.12e-290	0.559724	0.731	0.556	1.71e-285
H2AFX	0	0.558382	0.371	0.124	0
GLO1	1.99e-209	0.557766	0.724	0.582	6.65e-205
YWHAQ	0	0.556794	0.755	0.594	0
CENPE	0	0.555831	0.296	0.04	0
GTSF1	1.66e-187	0.554474	0.5	0.326	5.54e-183
CCT5	1.27e-264	0.553715	0.737	0.585	4.26e-260
HNRNPA3	0	0.552621	0.794	0.656	0
KIF23	0	0.5515	0.314	0.026	0
SUMO2	0	0.55019	0.936	0.859	0
NPM1	1.35e-167	0.550127	0.89	0.84	4.5e-163
DBF4	0	0.548713	0.398	0.126	0
CSE1L	0	0.544706	0.51	0.263	0
SNRPE	4.39e-304	0.544688	0.887	0.806	1.47e-299
VRK1	0	0.542486	0.407	0.12	0
KIF22	4.24e-290	0.540368	0.624	0.406	1.42e-285
NCAPG	0	0.539187	0.353	0.025	0
GINS2	0	0.539021	0.372	0.123	0
CDK4	8.63e-280	0.538263	0.692	0.513	2.89e-275
SAE1	0	0.538109	0.518	0.278	0
OIP5	0	0.536398	0.368	0.051	0
YWHAH	2.61e-214	0.533622	0.584	0.418	8.72e-210
NME1	5.02e-183	0.532264	0.814	0.714	1.68e-178
CDCA5	0	0.529	0.359	0.04	0
MND1	0	0.528415	0.352	0.046	0
MDK	4.61e-197	0.527237	0.815	0.684	1.54e-192
USP1	0	0.525772	0.5	0.283	0
NELFE	6.46e-279	0.524359	0.719	0.542	2.16e-274
TPM3	2.87e-283	0.522809	0.798	0.651	9.62e-279
KIF20B	0	0.522022	0.356	0.074	0
HNRNPDL	2.6e-266	0.520691	0.772	0.632	8.69e-262
RBBP7	0	0.517897	0.584	0.375	0
KIF2C	0	0.515974	0.294	0.019	0
PSMB9	2.85e-147	0.515394	0.629	0.486	9.55e-143
PSMA4	1.3e-198	0.515352	0.817	0.733	4.33e-194
TEX30	0	0.51492	0.497	0.266	0
LBR	1.87e-231	0.514804	0.493	0.316	6.24e-227
KIF4A	0	0.512854	0.33	0.037	0
ECT2	0	0.512713	0.343	0.067	0
GSTA2	4.38e-36	0.512431	0.454	0.368	1.46e-31
CFL1	0	0.512107	0.952	0.89	0
CBX1	0	0.511212	0.559	0.333	0
C21orf58	0	0.507273	0.271	0.049	0
CENPH	0	0.507228	0.38	0.109	0
DNMT1	0	0.506157	0.463	0.235	0
EXOSC8	0	0.505019	0.49	0.255	0
MCM5	0	0.501435	0.395	0.188	0
CCT3	1.96e-228	0.50043	0.82	0.721	6.54e-224
POC1A	0	0.498077	0.367	0.072	0
SAC3D1	1.24e-198	0.49789	0.407	0.246	4.15e-194
PAFAH1B3	0	0.497187	0.623	0.383	0
CDC6	0	0.496495	0.33	0.085	0
SKA1	0	0.49427	0.336	0.032	0
SRSF7	3.54e-262	0.492422	0.707	0.544	1.18e-257
XRCC6	3.74e-209	0.489558	0.72	0.578	1.25e-204
CHCHD2	0	0.488626	0.965	0.926	0
FOXM1	0	0.487696	0.327	0.06	0
RRM1	0	0.487503	0.407	0.165	0
SLC25A5	1.38e-295	0.487237	0.918	0.851	4.61e-291
FBLN1	3.77e-114	0.486445	0.274	0.158	1.26e-109
FBXO5	0	0.485426	0.29	0.052	0
POLR2K	3.78e-227	0.485422	0.827	0.727	1.27e-222
SPAG5	0	0.484274	0.329	0.046	0
HMGN1	1.62e-193	0.481344	0.817	0.697	5.42e-189
AHCY	4.18e-178	0.48058	0.679	0.54	1.4e-173
CCT2	4.18e-212	0.479993	0.682	0.535	1.4e-207
ORC6	0	0.479564	0.33	0.064	0
LMNB1	0	0.479518	0.36	0.092	0
H3F3B	0	0.478641	0.971	0.936	0
PKM	3.51e-130	0.478078	0.676	0.523	1.17e-125
DDAH2	2.13e-199	0.47794	0.684	0.529	7.13e-195
TCP1	7.96e-182	0.477889	0.687	0.547	2.66e-177
SNRPC	1.2e-219	0.477029	0.831	0.716	4.01e-215
SNRPD3	8.96e-228	0.475289	0.798	0.67	3e-223
EMC9	3.98e-273	0.472276	0.451	0.245	1.33e-268
NCL	1.37e-187	0.472232	0.791	0.677	4.58e-183
MRPL13	2.98e-179	0.468385	0.721	0.604	9.97e-175
NUDT5	6.14e-193	0.465291	0.732	0.61	2.05e-188
AKR1C3	2.01e-43	0.461919	0.748	0.751	6.73e-39
CDCA4	0	0.460989	0.33	0.094	0
BANF1	4.71e-238	0.457647	0.836	0.724	1.58e-233
MXD3	0	0.456425	0.262	0.041	0
SET	2.75e-143	0.454579	0.724	0.616	9.19e-139
GSTP1	3.68e-66	0.453351	0.348	0.251	1.23e-61
PAGE2	1.13e-72	0.452339	0.268	0.171	3.79e-68
PSMC3	1.3e-227	0.452185	0.768	0.634	4.35e-223
CSNK2B	3.87e-191	0.45157	0.833	0.735	1.29e-186
MRPL51	7.83e-216	0.451243	0.872	0.782	2.62e-211
TAGLN2	7.48e-200	0.450898	0.827	0.716	2.5e-195
TPRKB	1.31e-257	0.449677	0.586	0.395	4.4e-253
SSX1	4.61e-252	0.449175	0.26	0.106	1.54e-247
CDC45	0	0.448029	0.275	0.039	0
XRCC5	1.01e-188	0.44688	0.716	0.582	3.38e-184
CRTAP	2.03e-84	0.446389	0.488	0.374	6.8e-80
SRSF2	4.35e-155	0.445308	0.677	0.563	1.46e-150
FAM133A	1.22e-188	0.442866	0.257	0.124	4.07e-184
HNRNPR	6.64e-182	0.441811	0.63	0.485	2.22e-177
PSMD14	1.83e-199	0.441022	0.648	0.498	6.12e-195
PAICS	5.19e-175	0.440175	0.573	0.427	1.74e-170
HELLS	0	0.439975	0.341	0.117	0
RHNO1	0	0.437836	0.359	0.106	0
DEPDC1B	0	0.437206	0.313	0.055	0
CBX5	1.6e-236	0.437115	0.552	0.351	5.35e-232
PSIP1	7.45e-289	0.436935	0.449	0.245	2.49e-284
PPIH	0	0.43536	0.471	0.251	0
RFC3	0	0.43323	0.336	0.098	0
MRPL18	1.86e-185	0.433216	0.731	0.597	6.22e-181
ARHGAP11A	0	0.432569	0.295	0.035	0
MAGOHB	7.41e-234	0.431647	0.508	0.316	2.48e-229
UQCC2	1.49e-195	0.43108	0.816	0.695	5e-191
PHB	2.07e-144	0.430973	0.808	0.724	6.94e-140
GGH	2.53e-178	0.430542	0.798	0.671	8.46e-174
RFC2	1.13e-284	0.430111	0.432	0.227	3.78e-280
EIF2S2	1.48e-211	0.429966	0.872	0.777	4.94e-207
PSMA3	1.11e-185	0.428038	0.77	0.657	3.72e-181
SMC3	2.66e-190	0.427519	0.529	0.36	8.89e-186
PGP	4.1e-188	0.427387	0.472	0.307	1.37e-183
SSBP1	7.27e-187	0.42592	0.813	0.709	2.43e-182
PGAM1	3.71e-156	0.425861	0.8	0.695	1.24e-151
TPI1	8.35e-265	0.425798	0.964	0.919	2.8e-260
C12orf75	3.94e-138	0.425069	0.541	0.387	1.32e-133
AP2S1	9.64e-228	0.424291	0.844	0.748	3.23e-223
ATPIF1	1.43e-77	0.423631	0.872	0.812	4.78e-73
ACTL6A	7.76e-273	0.423309	0.508	0.302	2.6e-268
TTK	0	0.422851	0.266	0.021	0
HNRNPM	2.01e-180	0.422782	0.719	0.573	6.72e-176
ANLN	0	0.42134	0.285	0.032	0
FAM111A	0	0.421211	0.309	0.087	0
MAGOH	2.54e-207	0.420979	0.716	0.57	8.51e-203
PCMT1	3.79e-194	0.420083	0.631	0.478	1.27e-189
ACTG1	1.25e-193	0.419454	0.918	0.843	4.18e-189
CCT8	3.81e-166	0.418342	0.721	0.601	1.28e-161
MAPRE1	1.35e-206	0.41798	0.522	0.332	4.51e-202
HNRNPAB	4.52e-200	0.417391	0.547	0.376	1.51e-195
NUP37	0	0.416865	0.441	0.22	0
TMEM97	2.06e-150	0.416717	0.698	0.557	6.9e-146
RALY	4.69e-114	0.416714	0.598	0.482	1.57e-109
MRPL47	1.12e-173	0.414281	0.663	0.52	3.74e-169
MCM4	0	0.414012	0.357	0.135	0
CDC25B	0	0.413951	0.387	0.172	0
SNRNP25	7e-208	0.413814	0.549	0.373	2.34e-203
GDI2	2.6e-130	0.413718	0.732	0.631	8.71e-126
RNASEH2C	1.26e-141	0.412573	0.614	0.467	4.2e-137
NUTF2	1.39e-163	0.412355	0.614	0.457	4.64e-159
ASRGL1	0	0.412313	0.445	0.213	0
HNRNPA0	1.1e-96	0.41177	0.644	0.547	3.7e-92
GINS1	0	0.41114	0.286	0.057	0
UBE2I	2.24e-175	0.410141	0.656	0.51	7.48e-171
TXNDC12	5.25e-175	0.409853	0.597	0.446	1.76e-170
SPDL1	0	0.409456	0.32	0.079	0
IMPDH2	3.21e-124	0.409195	0.603	0.475	1.07e-119
MAD2L2	5.7e-185	0.40895	0.614	0.444	1.91e-180
BCL2L12	1.03e-224	0.40794	0.478	0.292	3.45e-220
TRA2B	4.19e-151	0.406788	0.655	0.519	1.4e-146
ACTB	8.48e-303	0.406671	0.989	0.969	2.84e-298
LSM8	3.18e-144	0.405742	0.592	0.454	1.06e-139
TCF19	0	0.405428	0.276	0.053	0
CDKN2A	2.34e-207	0.405003	0.463	0.278	7.81e-203
VBP1	1.8e-184	0.404978	0.625	0.46	6.01e-180
GCHFR	1.79e-120	0.404835	0.728	0.625	6e-116
FUS	4.09e-162	0.40466	0.694	0.564	1.37e-157
ANAPC11	5.94e-221	0.404566	0.911	0.846	1.99e-216
CDT1	0	0.40397	0.278	0.064	0
TRIP13	0	0.403607	0.32	0.049	0
HAUS1	0	0.402657	0.423	0.21	0
SSB	1.44e-135	0.402371	0.68	0.559	4.81e-131
ZDHHC12	1.8e-134	0.40151	0.529	0.392	6.02e-130
2024-09-07	2.25e-163	0.399705	0.697	0.548	7.53e-159
KIAA1524	0	0.399316	0.299	0.039	0
DKC1	3.42e-192	0.398339	0.49	0.319	1.14e-187
TXN	1.77e-122	0.397967	0.956	0.922	5.93e-118
HDAC2	4.64e-166	0.39598	0.56	0.399	1.55e-161
RBX1	2.26e-165	0.395554	0.817	0.716	7.54e-161
HSBP1	9.42e-126	0.395454	0.774	0.672	3.15e-121
STIP1	7.51e-173	0.395026	0.586	0.431	2.51e-168
EZH2	0	0.394602	0.34	0.107	0
YBX1	2.93e-102	0.39425	0.832	0.79	9.81e-98
KPNB1	4.14e-170	0.394012	0.602	0.461	1.39e-165
HMGN3	1.34e-158	0.393479	0.747	0.626	4.48e-154
HAT1	1.04e-194	0.393293	0.48	0.309	3.49e-190
MORF4L1	1.68e-138	0.392563	0.815	0.73	5.61e-134
SEC11A	2.78e-119	0.392466	0.74	0.656	9.3e-115
PARPBP	0	0.390626	0.295	0.043	0
PHF19	0	0.390517	0.298	0.067	0
ACP1	4.15e-144	0.390401	0.743	0.635	1.39e-139
PPP1CC	4.02e-154	0.389801	0.628	0.493	1.34e-149
SLBP	5.27e-137	0.388454	0.461	0.326	1.76e-132
MRPS6	8.78e-157	0.387654	0.621	0.476	2.94e-152
PSMG2	1.37e-189	0.387311	0.62	0.46	4.59e-185
SFN	4.65e-182	0.387241	0.349	0.188	1.56e-177
NONO	6.67e-173	0.387238	0.693	0.559	2.23e-168
SMS	1.12e-175	0.386531	0.628	0.469	3.74e-171
SMC1A	3.96e-191	0.386033	0.458	0.287	1.33e-186
ANP32A	6.82e-125	0.38584	0.63	0.516	2.28e-120
FBL	5.02e-129	0.385829	0.672	0.56	1.68e-124
PPM1G	2.38e-138	0.383595	0.554	0.417	7.98e-134
RUVBL2	3.23e-165	0.383351	0.567	0.415	1.08e-160
RBM17	7.7e-120	0.383224	0.591	0.456	2.57e-115
NOP56	8.21e-161	0.38305	0.572	0.419	2.75e-156
VDAC3	6.63e-131	0.382314	0.619	0.486	2.22e-126
CKAP2L	0	0.381779	0.264	0.023	0
RSRC1	6.38e-165	0.381106	0.562	0.399	2.14e-160
BUB1	0	0.381092	0.255	0.025	0
SPC24	0	0.381034	0.254	0.033	0
MARCKSL1	4.29e-75	0.381003	0.564	0.46	1.43e-70
MRPL37	1.51e-142	0.380643	0.655	0.525	5.06e-138
SFPQ	1.09e-129	0.379254	0.625	0.503	3.65e-125
SKA3	0	0.378311	0.267	0.032	0
RNPS1	4.96e-149	0.377493	0.573	0.424	1.66e-144
PSMA7	1.01e-209	0.377036	0.944	0.889	3.39e-205
SNRPB2	2.1e-110	0.375972	0.755	0.67	7.03e-106
SERBP1	6.04e-166	0.375647	0.844	0.76	2.02e-161
TUBA4A	1.79e-154	0.375508	0.534	0.375	5.98e-150
UFD1L	5.64e-145	0.373726	0.654	0.515	1.89e-140
SNRNP40	1.65e-203	0.373501	0.475	0.299	5.5e-199
PSMB3	2e-168	0.373454	0.887	0.831	6.68e-164
CMC2	1.86e-155	0.373423	0.565	0.412	6.22e-151
PPIL1	6.22e-175	0.372234	0.409	0.247	2.08e-170
FADS1	4.59e-85	0.371962	0.41	0.302	1.53e-80
MGME1	0	0.371869	0.363	0.159	0
EIF4E	1.12e-148	0.371866	0.551	0.4	3.75e-144
HNRNPH3	4.04e-169	0.370507	0.595	0.433	1.35e-164
SNRPD2	6.94e-173	0.370096	0.925	0.865	2.32e-168
DSCC1	0	0.368756	0.267	0.059	0
PSMG3	1.28e-147	0.368502	0.593	0.443	4.29e-143
EIF5	6.43e-126	0.368361	0.736	0.632	2.15e-121
BAX	5.25e-159	0.367628	0.688	0.557	1.76e-154
ENY2	4.55e-154	0.367424	0.861	0.797	1.52e-149
CCT4	5.44e-136	0.367412	0.711	0.605	1.82e-131
RHOA	4.9e-177	0.366397	0.817	0.723	1.64e-172
TALDO1	2.1e-146	0.365949	0.798	0.7	7.04e-142
ENSA	1.77e-149	0.365234	0.732	0.613	5.92e-145
UBE2N	9.35e-144	0.364847	0.655	0.522	3.13e-139
PSMD7	2.72e-119	0.364251	0.664	0.551	9.09e-115
LY6E	5.87e-123	0.363337	0.548	0.403	1.96e-118
SNRPA1	2.7e-158	0.36329	0.584	0.429	9.04e-154
PGD	8.49e-131	0.359449	0.511	0.362	2.84e-126
STOML2	1.49e-97	0.358581	0.751	0.666	5e-93
TMEM98	6.27e-139	0.358557	0.483	0.345	2.1e-134
TFDP1	5.73e-269	0.35787	0.366	0.175	1.92e-264
LSM7	3.12e-125	0.357559	0.743	0.629	1.04e-120
CSRP2	1.04e-145	0.356471	0.552	0.402	3.48e-141
CDC123	6.15e-123	0.355147	0.588	0.454	2.06e-118
MKKS	1.3e-144	0.35483	0.749	0.625	4.36e-140
CARHSP1	1.18e-104	0.352685	0.767	0.692	3.96e-100
EIF5A	4.23e-71	0.352528	0.629	0.522	1.41e-66
GNG5	1.09e-121	0.351832	0.884	0.812	3.65e-117
SRSF10	3.47e-162	0.351489	0.622	0.478	1.16e-157
FANCI	0	0.351367	0.283	0.048	0
SSRP1	9.09e-187	0.351358	0.529	0.36	3.04e-182
TPGS2	1.03e-189	0.351244	0.521	0.341	3.45e-185
PPP1CA	8.38e-162	0.351177	0.769	0.66	2.8e-157
ARPC5L	7.79e-134	0.35089	0.607	0.461	2.61e-129
HIST2H2AC	0	0.350347	0.259	0.08	0
CDKN2C	7.9e-239	0.350267	0.378	0.191	2.64e-234
PHF5A	4.66e-140	0.348942	0.508	0.363	1.56e-135
PSMB2	4.61e-160	0.348794	0.828	0.738	1.54e-155
FKBP4	7.44e-88	0.34854	0.558	0.443	2.49e-83
POLD2	1.17e-117	0.347839	0.658	0.543	3.9e-113
TMEM14C	6.58e-137	0.346759	0.785	0.69	2.2e-132
PDCD5	1.21e-142	0.345847	0.825	0.723	4.04e-138
PFN1	3.2e-88	0.344588	0.883	0.837	1.07e-83
HNRNPD	8.39e-140	0.342344	0.559	0.422	2.81e-135
ATP5C1	1.93e-130	0.342286	0.88	0.813	6.45e-126
PSMG1	1.13e-153	0.341601	0.548	0.392	3.77e-149
GMPS	3.79e-175	0.34148	0.447	0.283	1.27e-170
TOMM22	1.18e-80	0.341117	0.707	0.625	3.93e-76
TCEB1	7.43e-111	0.340987	0.814	0.725	2.48e-106
FKBP3	1.22e-130	0.340262	0.695	0.564	4.1e-126
GPN3	4.42e-171	0.339139	0.505	0.339	1.48e-166
PARP1	2.34e-121	0.338239	0.614	0.487	7.82e-117
NUDT21	2.78e-174	0.337125	0.471	0.305	9.3e-170
MINOS1	1.31e-132	0.336789	0.818	0.73	4.39e-128
SRP9	3.5e-124	0.336606	0.804	0.725	1.17e-119
TECR	1.71e-107	0.336558	0.715	0.616	5.71e-103
NAE1	2.59e-140	0.335934	0.483	0.337	8.65e-136
IMMP1L	1.04e-166	0.335551	0.487	0.323	3.48e-162
ADSL	5.9e-122	0.335459	0.518	0.383	1.98e-117
YWHAB	3.54e-141	0.335064	0.801	0.706	1.18e-136
SVIP	2.92e-107	0.334782	0.624	0.491	9.77e-103
NUDC	6.11e-129	0.334762	0.803	0.72	2.04e-124
RCC1	0	0.334599	0.34	0.143	0
MIS18BP1	0	0.333838	0.284	0.079	0
ODC1	3.34e-86	0.333013	0.494	0.373	1.12e-81
UBE2L3	1.27e-126	0.332632	0.737	0.627	4.24e-122
YWHAE	3.91e-111	0.33183	0.771	0.688	1.31e-106
GLB1	2.56e-30	0.331021	0.432	0.364	8.56e-26
PFDN4	3.54e-114	0.330414	0.622	0.493	1.19e-109
SNX5	1.16e-158	0.330052	0.532	0.374	3.87e-154
MEA1	2.27e-109	0.32998	0.747	0.64	7.6e-105
BRIX1	8.52e-131	0.329841	0.506	0.362	2.85e-126
ATP1B3	1.2e-167	0.329532	0.524	0.356	4.01e-163
APITD1	0	0.328544	0.33	0.13	0
ADRM1	1.11e-137	0.328217	0.77	0.674	3.71e-133
LSM6	2.2e-134	0.328028	0.514	0.371	7.36e-130
CKAP5	4.79e-304	0.326997	0.301	0.12	1.6e-299
PAGE5	1.96e-60	0.326563	0.399	0.294	6.54e-56
SF3B4	2.07e-142	0.326233	0.58	0.422	6.93e-138
HPRT1	5.22e-158	0.325913	0.51	0.347	1.75e-153
RPA2	2.43e-196	0.325687	0.416	0.246	8.13e-192
LRR1	0	0.324522	0.296	0.087	0
RAB13	6.15e-89	0.323406	0.799	0.72	2.06e-84
POLE3	1.2e-169	0.323345	0.471	0.305	4.03e-165
BARD1	0	0.323337	0.305	0.103	0
MZT2A	1.92e-84	0.322703	0.651	0.557	6.41e-80
RNF26	4.59e-211	0.322374	0.377	0.207	1.53e-206
KIF5B	2.14e-89	0.322104	0.604	0.488	7.15e-85
PSMD2	5.53e-120	0.321948	0.652	0.535	1.85e-115
HNRNPF	1.23e-94	0.321621	0.725	0.647	4.12e-90
HP1BP3	5.27e-92	0.321215	0.545	0.424	1.76e-87
LYAR	7.03e-169	0.321134	0.403	0.244	2.35e-164
SUB1	2.32e-150	0.320918	0.928	0.879	7.77e-146
METAP2	7.09e-110	0.320247	0.717	0.604	2.37e-105
ZNF706	3.77e-98	0.320059	0.755	0.663	1.26e-93
PSMC5	1.17e-123	0.319716	0.756	0.655	3.92e-119
POLR3K	1.35e-174	0.319639	0.441	0.278	4.5e-170
POP7	6.27e-130	0.319637	0.622	0.488	2.1e-125
NOP58	2.17e-117	0.319512	0.523	0.394	7.27e-113
BTG3	4.09e-147	0.319208	0.385	0.236	1.37e-142
HNRNPK	5.13e-112	0.318503	0.824	0.763	1.72e-107
PSMA2	8.75e-130	0.318124	0.822	0.755	2.93e-125
NDUFB11	8.63e-143	0.317997	0.885	0.829	2.89e-138
ATP5G1	3.14e-103	0.317787	0.894	0.842	1.05e-98
PMF1	2.75e-120	0.31544	0.663	0.542	9.2e-116
CCT7	7.23e-103	0.314897	0.659	0.559	2.42e-98
MRPL9	1.31e-125	0.314713	0.598	0.457	4.37e-121
POLR2H	7.52e-114	0.313905	0.626	0.504	2.51e-109
FLOT1	1.43e-102	0.313181	0.64	0.518	4.78e-98
RANGAP1	1.63e-242	0.311884	0.337	0.161	5.44e-238
AP2M1	2.8e-114	0.311805	0.756	0.657	9.35e-110
ATIC	2.09e-108	0.311805	0.484	0.355	6.98e-104
TMEM237	0	0.311189	0.342	0.14	0
ANXA2	3.29e-109	0.311009	0.82	0.738	1.1e-104
DYNLT1	1.32e-118	0.310746	0.723	0.604	4.41e-114
MRPS35	7.16e-80	0.310208	0.601	0.502	2.39e-75
COPS6	9.3e-100	0.309359	0.752	0.662	3.11e-95
NAA50	4.81e-138	0.309324	0.557	0.41	1.61e-133
UBE2A	2.96e-114	0.308902	0.569	0.433	9.91e-110
SRRM1	1.17e-107	0.308378	0.674	0.558	3.93e-103
NDUFS8	1.83e-117	0.308263	0.805	0.719	6.13e-113
ZWILCH	0	0.307842	0.301	0.084	0
BCL7C	5.15e-111	0.307426	0.415	0.279	1.72e-106
GTF3C6	1.62e-104	0.307178	0.734	0.626	5.41e-100
TKT	9.16e-36	0.307003	0.711	0.662	3.06e-31
NXT1	1.17e-96	0.305706	0.415	0.291	3.92e-92
RNASEH2B	6.95e-189	0.305365	0.355	0.192	2.33e-184
CDC42	1.29e-86	0.304985	0.775	0.69	4.32e-82
RRP7A	3.83e-122	0.30419	0.491	0.351	1.28e-117
EEF1E1	4.23e-119	0.30415	0.512	0.375	1.41e-114
SUPT16H	1.19e-143	0.304007	0.456	0.303	3.98e-139
CENPQ	0	0.303393	0.295	0.11	0
AHSA1	8.94e-104	0.302636	0.607	0.482	2.99e-99
CTNNAL1	1.46e-200	0.302494	0.445	0.261	4.89e-196
TMSB10	1.29e-167	0.301897	0.968	0.926	4.31e-163
PSMB1	7.68e-123	0.301564	0.869	0.816	2.57e-118
TFAM	2.4e-143	0.301305	0.468	0.316	8.02e-139
SRPK1	8.68e-135	0.30123	0.469	0.321	2.91e-130
SEPHS1	3.15e-145	0.301081	0.419	0.266	1.05e-140
MRPL3	5.51e-92	0.301005	0.566	0.454	1.84e-87
EIF1AX	1.93e-101	0.300123	0.696	0.608	6.47e-97
EIF2S1	3.59e-104	0.299799	0.501	0.377	1.2e-99
DRG1	5.1e-99	0.299463	0.535	0.409	1.71e-94
RFC5	0	0.299386	0.32	0.108	0
H1FX	1.85e-49	0.299366	0.362	0.274	6.18e-45
SYNCRIP	2.97e-91	0.299271	0.542	0.429	9.92e-87
SLIRP	1.27e-112	0.298982	0.893	0.83	4.25e-108
CNPY3	3.23e-101	0.29877	0.509	0.38	1.08e-96
ACYP1	3.75e-201	0.298426	0.325	0.161	1.25e-196
RUVBL1	3.79e-145	0.29821	0.449	0.296	1.27e-140
OAZ1	8.16e-128	0.297971	0.929	0.884	2.73e-123
LRRC59	2.61e-101	0.297955	0.634	0.522	8.74e-97
MORF4L2	1.5e-103	0.297494	0.757	0.67	5.03e-99
PEG10	2.56e-62	0.297019	0.343	0.241	8.55e-58
G6PD	5.54e-56	0.296174	0.431	0.328	1.85e-51
LAPTM4B	5.71e-23	0.295888	0.49	0.442	1.91e-18
BUD31	1.21e-92	0.29585	0.747	0.655	4.06e-88
SAP18	4.24e-95	0.295313	0.846	0.788	1.42e-90
ATXN10	3.5e-71	0.294817	0.558	0.453	1.17e-66
HNRNPC	2.28e-118	0.294154	0.831	0.744	7.63e-114
IER3IP1	5.53e-114	0.293509	0.725	0.624	1.85e-109
UBE2V2	9.81e-87	0.293404	0.662	0.565	3.28e-82
NDUFA12	2.01e-118	0.293341	0.815	0.727	6.72e-114
POLR2G	7.99e-100	0.293237	0.648	0.534	2.67e-95
DSN1	0	0.292383	0.306	0.118	0
YWHAZ	4.48e-98	0.292306	0.726	0.618	1.5e-93
CD320	5.62e-134	0.292255	0.485	0.329	1.88e-129
CHEK1	0	0.291782	0.267	0.072	0
MRPS16	3.67e-89	0.291432	0.724	0.626	1.23e-84
SNU13	7.37e-99	0.291146	0.82	0.744	2.47e-94
RAD1	5.57e-190	0.290963	0.413	0.242	1.86e-185
RTN3	2.65e-119	0.290708	0.65	0.528	8.87e-115
PRKDC	3.57e-91	0.290646	0.506	0.396	1.2e-86
PHB2	8.07e-88	0.290449	0.679	0.581	2.7e-83
GTF2A2	1.48e-106	0.289872	0.66	0.555	4.96e-102
SLC25A3	1.93e-128	0.289183	0.892	0.84	6.46e-124
NUP85	2.37e-189	0.289128	0.37	0.204	7.94e-185
C14orf166	4.24e-95	0.289095	0.764	0.678	1.42e-90
TRMT112	4.32e-123	0.287695	0.869	0.815	1.44e-118
TIMM10	9.45e-91	0.287487	0.645	0.53	3.16e-86
SMARCB1	1.42e-83	0.286993	0.451	0.339	4.76e-79
ATP5B	1.94e-114	0.286648	0.899	0.852	6.48e-110
TOMM5	4.56e-92	0.286624	0.595	0.479	1.53e-87
SNRPA	9.34e-152	0.286548	0.481	0.32	3.13e-147
RPN2	6.94e-95	0.286105	0.78	0.709	2.32e-90
YEATS4	2.57e-168	0.285908	0.406	0.243	8.6e-164
CLN6	1.45e-157	0.285186	0.371	0.221	4.86e-153
VIM	5.34e-42	0.284992	0.358	0.283	1.79e-37
CHCHD3	4.84e-114	0.284854	0.53	0.399	1.62e-109
PRMT1	5.11e-77	0.284667	0.579	0.47	1.71e-72
PSMD11	3.5e-99	0.284372	0.646	0.541	1.17e-94
RPP30	7.46e-161	0.284348	0.414	0.254	2.5e-156
ARPC3	4.15e-124	0.284332	0.86	0.778	1.39e-119
DCTPP1	1.56e-94	0.283984	0.501	0.384	5.22e-90
PPDPF	6.71e-91	0.283963	0.82	0.702	2.25e-86
FN3KRP	4.48e-164	0.283936	0.392	0.237	1.5e-159
PPP4C	5.49e-101	0.283797	0.722	0.62	1.84e-96
MRPS10	1.01e-88	0.283489	0.607	0.494	3.38e-84
ITGB1BP1	5.28e-126	0.283243	0.529	0.383	1.77e-121
HNRNPH1	3.63e-65	0.283051	0.641	0.547	1.21e-60
EIF4A3	3.33e-66	0.28281	0.485	0.387	1.11e-61
DCAF13	2.23e-66	0.282367	0.49	0.391	7.47e-62
TOMM40	4.17e-80	0.282248	0.499	0.392	1.39e-75
BZW2	8.67e-98	0.282118	0.399	0.275	2.9e-93
THOC7	1.99e-93	0.281594	0.639	0.525	6.66e-89
RALA	2.26e-111	0.281296	0.566	0.424	7.57e-107
NOL7	6.03e-77	0.281116	0.632	0.531	2.02e-72
RBBP4	8.34e-105	0.281111	0.569	0.443	2.79e-100
EIF3M	1.18e-78	0.280861	0.653	0.562	3.95e-74
NCAPH2	1.09e-180	0.280858	0.344	0.189	3.63e-176
PSMB8	4.26e-71	0.280245	0.606	0.502	1.42e-66
PDAP1	6.08e-103	0.2797	0.673	0.557	2.03e-98
CASC5	0	0.278948	0.279	0.093	0
PNRC2	8.03e-122	0.278823	0.485	0.341	2.69e-117
POMP	5.1e-94	0.278291	0.883	0.838	1.71e-89
AK6	3.89e-98	0.278069	0.526	0.405	1.3e-93
EXOSC3	1.88e-133	0.278065	0.448	0.298	6.28e-129
CENPV	3.01e-75	0.277905	0.418	0.307	1.01e-70
COPRS	3.79e-39	0.277539	0.555	0.508	1.27e-34
U2SURP	1.33e-90	0.277129	0.606	0.491	4.46e-86
C9orf142	2.81e-109	0.276926	0.511	0.376	9.4e-105
WBP11	8.06e-129	0.276899	0.447	0.299	2.7e-124
NDC1	0	0.276663	0.298	0.115	0
UPF3B	1.45e-137	0.276409	0.392	0.246	4.83e-133
DENR	9.07e-102	0.276311	0.551	0.42	3.04e-97
RUSC1	1.76e-171	0.276231	0.407	0.239	5.9e-167
MRPL27	5.1e-80	0.274914	0.752	0.675	1.71e-75
DDX46	5.31e-92	0.274673	0.603	0.495	1.78e-87
G2E3	8.01e-255	0.274525	0.253	0.098	2.68e-250
MRPL11	3.49e-97	0.274388	0.645	0.535	1.17e-92
TMA7	5.73e-109	0.273983	0.949	0.917	1.92e-104
SUGT1	3.82e-88	0.273668	0.46	0.341	1.28e-83
HACD3	7.12e-74	0.27289	0.646	0.554	2.38e-69
DCK	1.07e-269	0.272529	0.288	0.118	3.58e-265
MRPS11	1.68e-97	0.272369	0.58	0.46	5.62e-93
CCDC124	1.66e-80	0.272331	0.623	0.518	5.54e-76
CNOT10	1.82e-92	0.272106	0.32	0.205	6.09e-88
HIRIP3	7.39e-174	0.271793	0.308	0.158	2.47e-169
GPX2	6.47e-58	0.271747	0.579	0.482	2.16e-53
VPS35	1.45e-92	0.271708	0.526	0.403	4.84e-88
OLA1	6.4e-104	0.271542	0.572	0.45	2.14e-99
PPA1	1.5e-77	0.271007	0.753	0.678	5.03e-73
FAM136A	5.79e-93	0.270885	0.574	0.452	1.94e-88
NUDT15	1.66e-216	0.270809	0.33	0.163	5.57e-212
CDCA7L	9.4e-155	0.270785	0.294	0.156	3.14e-150
COX5A	2.82e-54	0.270273	0.788	0.753	9.42e-50
GAGE1	7.01e-63	0.270121	0.448	0.329	2.35e-58
EIF1B	4.88e-86	0.27001	0.676	0.568	1.63e-81
ACAT2	1.36e-90	0.26988	0.614	0.503	4.55e-86
MED21	2.8e-121	0.269002	0.394	0.253	9.36e-117
CLTA	5.77e-39	0.268354	0.718	0.68	1.93e-34
RSRC2	4.75e-81	0.268201	0.623	0.518	1.59e-76
FKBP1A	1.28e-88	0.267835	0.767	0.675	4.28e-84
EEF1D	2.8e-63	0.267718	0.929	0.906	9.38e-59
UQCC3	2.52e-94	0.267618	0.658	0.55	8.42e-90
LINC00152	1.61e-101	0.267246	0.541	0.408	5.38e-97
TMEM14A	1.91e-79	0.267154	0.786	0.708	6.4e-75
CNBP	2.4e-95	0.266984	0.77	0.692	8.02e-91
MRPL57	1.59e-55	0.266676	0.803	0.749	5.32e-51
DCTN3	9.71e-74	0.266631	0.624	0.522	3.25e-69
ASF1A	5.1e-154	0.265789	0.394	0.24	1.71e-149
TAF15	5.05e-123	0.265629	0.452	0.307	1.69e-118
PAK1IP1	2.84e-97	0.265625	0.426	0.301	9.52e-93
TAF9	9.38e-83	0.265625	0.61	0.505	3.14e-78
BOLA3	1.41e-78	0.265349	0.697	0.592	4.7e-74
NABP2	2.2e-113	0.26522	0.486	0.346	7.37e-109
DYNC1LI1	4.3e-93	0.265216	0.444	0.317	1.44e-88
PFDN2	9.02e-88	0.264709	0.784	0.711	3.02e-83
PCBP2	2.27e-89	0.264339	0.794	0.729	7.59e-85
EMG1	4.77e-87	0.264318	0.508	0.39	1.59e-82
CYBA	1.8e-10	0.264084	0.356	0.323	6.02e-06
PRDX1	1.26e-75	0.263282	0.947	0.921	4.22e-71
HES1	1.24e-38	0.262484	0.61	0.52	4.13e-34
COPS3	1.45e-120	0.262416	0.428	0.285	4.86e-116
ATP5F1	1.53e-85	0.262275	0.756	0.683	5.1e-81
COA1	3.26e-102	0.261743	0.504	0.371	1.09e-97
GUSB	2.6e-55	0.261738	0.612	0.531	8.68e-51
TMX1	2.08e-104	0.261692	0.479	0.347	6.95e-100
KHDRBS1	1.5e-89	0.260932	0.56	0.443	5.03e-85
POLR2J	3.33e-90	0.260927	0.799	0.727	1.11e-85
MPHOSPH6	1.66e-135	0.260427	0.395	0.247	5.54e-131
RAD23A	6.69e-86	0.260354	0.695	0.599	2.24e-81
APH1A	1e-80	0.260325	0.644	0.546	3.35e-76
PABPC1	2.21e-55	0.260042	0.832	0.782	7.41e-51
HNRNPUL1	1.12e-117	0.25973	0.469	0.328	3.75e-113
KARS	2.96e-75	0.259476	0.489	0.382	9.92e-71
KLHDC3	1.99e-84	0.259444	0.546	0.433	6.66e-80
CYB5B	2.39e-103	0.259226	0.475	0.344	7.99e-99
ZCCHC17	7.03e-118	0.25862	0.443	0.299	2.35e-113
C14orf2	4.92e-78	0.258541	0.916	0.881	1.64e-73
HN1L	1.68e-149	0.258296	0.392	0.238	5.64e-145
UCHL3	2.05e-91	0.258294	0.458	0.333	6.87e-87
MRPL22	2.58e-79	0.257159	0.648	0.548	8.63e-75
DPM1	6.76e-78	0.256953	0.561	0.455	2.26e-73
TIMM13	8.58e-62	0.256876	0.792	0.727	2.87e-57
COX8A	4.09e-103	0.256753	0.927	0.877	1.37e-98
PSMA1	1.42e-85	0.256592	0.747	0.668	4.75e-81
IFI27L1	1.24e-120	0.256452	0.428	0.282	4.14e-116
MAGEA1	1.11e-109	0.256332	0.34	0.211	3.72e-105
PTBP1	1.94e-85	0.256236	0.507	0.387	6.48e-81
MDH1	6.58e-76	0.256157	0.751	0.675	2.2e-71
NDUFB1	5.09e-36	0.256046	0.895	0.854	1.7e-31
SSNA1	1.27e-82	0.255174	0.607	0.499	4.23e-78
COX7B2	9.18e-63	0.255168	0.354	0.258	3.07e-58
PIN1	5.07e-85	0.255013	0.582	0.465	1.69e-80
VDAC1	1.08e-71	0.253983	0.808	0.759	3.6e-67
PSMC1	2.41e-71	0.253888	0.648	0.548	8.05e-67
PRDX2	2.62e-72	0.253141	0.881	0.825	8.75e-68
ILF3	1.25e-101	0.252989	0.475	0.344	4.19e-97
RAB11A	5.53e-66	0.25293	0.678	0.593	1.85e-61
EIF3J	4.99e-64	0.252849	0.691	0.61	1.67e-59
FARSB	2.09e-128	0.252601	0.384	0.243	6.99e-124
EIF4EBP1	1.42e-69	0.2525	0.584	0.475	4.76e-65
PSME2	1.91e-85	0.252469	0.861	0.803	6.4e-81
PCNP	3.84e-79	0.25167	0.632	0.531	1.28e-74
PARP2	1.26e-232	0.251572	0.292	0.129	4.2e-228
NSMCE2	5.39e-94	0.251466	0.476	0.349	1.8e-89
MZT2B	8.28e-36	0.251248	0.713	0.677	2.77e-31
ZNF207	3.98e-83	0.250626	0.582	0.471	1.33e-78
CISD1	1.56e-70	0.250581	0.704	0.619	5.21e-66
WBSCR22	1.9e-76	0.250532	0.645	0.549	6.36e-72
DHRS3	3.33e-26	-0.250508	0.453	0.493	1.12e-21
UQCR11	4.21e-54	-0.251654	0.9	0.898	1.41e-49
ADI1	3.31e-22	-0.252489	0.81	0.799	1.11e-17
ETS2	2.39e-23	-0.255055	0.335	0.379	8e-19
SCP2	6.94e-44	-0.256888	0.763	0.789	2.32e-39
SLC2A2	4.77e-34	-0.256915	0.414	0.485	1.6e-29
SNHG8	3.34e-20	-0.257889	0.585	0.615	1.12e-15
SMIM14	8.17e-42	-0.257949	0.552	0.606	2.73e-37
IGFBP4	3.33e-20	-0.259037	0.444	0.474	1.11e-15
MYO1B	1.83e-40	-0.260008	0.317	0.38	6.11e-36
GPRC5C	1.86e-47	-0.260797	0.473	0.535	6.22e-43
OAF	1.19e-48	-0.262818	0.285	0.364	3.98e-44
CCND1	1.31e-08	-0.265687	0.278	0.303	0.000437131
CFI	9.7e-23	-0.266777	0.356	0.401	3.25e-18
PLOD2	2.45e-06	-0.267017	0.371	0.377	0.0818161
STARD10	9.65e-18	-0.268008	0.494	0.521	3.23e-13
CYP2C8	1.16e-32	-0.27113	0.225	0.29	3.89e-28
MIR4458HG	2.51e-33	-0.272432	0.497	0.542	8.38e-29
PON3	5.25e-35	-0.273051	0.441	0.492	1.76e-30
POR	1.62e-30	-0.273072	0.566	0.602	5.43e-26
ACOX1	5.41e-43	-0.273928	0.345	0.411	1.81e-38
SCARB1	6.49e-25	-0.275039	0.429	0.469	2.17e-20
TMEM205	1.43e-56	-0.276142	0.699	0.735	4.77e-52
SULT2A1	7.44e-42	-0.277324	0.391	0.474	2.49e-37
AOX1	8.48e-20	-0.277575	0.224	0.265	2.84e-15
CCDC107	1.83e-48	-0.278047	0.467	0.53	6.14e-44
BLVRB	1.09e-15	-0.278251	0.768	0.776	3.64e-11
SMPDL3A	6.29e-38	-0.278713	0.236	0.303	2.11e-33
SLC40A1	3.79e-38	-0.278799	0.379	0.44	1.27e-33
RNASE4	6.5e-23	-0.278919	0.282	0.328	2.17e-18
RARRES3	3.81e-27	-0.279503	0.389	0.441	1.28e-22
UGP2	8.61e-20	-0.28039	0.649	0.664	2.88e-15
CYP4A11	3.98e-61	-0.280479	0.163	0.255	1.33e-56
ITM2B	2.96e-24	-0.283636	0.695	0.722	9.9e-20
GADD45G	5.67e-21	-0.285533	0.338	0.384	1.9e-16
SNHG25	1.05e-09	-0.287308	0.47	0.51	3.5e-05
ALDH6A1	1.2e-45	-0.288129	0.42	0.48	4.01e-41
ST6GAL1	7.16e-51	-0.290178	0.266	0.342	2.4e-46
HMGCS1	5.99e-16	-0.293377	0.489	0.519	2e-11
TMEM176B	2.93e-58	-0.293509	0.79	0.809	9.8e-54
KLF6	1.29e-14	-0.294902	0.632	0.657	4.32e-10
SAT1	1.14e-55	-0.295753	0.733	0.772	3.81e-51
KCNQ1OT1	0.501036	-0.296759	0.307	0.295	1
METTL7A	5.64e-40	-0.297309	0.453	0.514	1.89e-35
CDHR5	7.92e-71	-0.297708	0.209	0.312	2.65e-66
SORD	1.02e-18	-0.298685	0.536	0.561	3.41e-14
MPST	7.96e-48	-0.301323	0.667	0.701	2.66e-43
ALDOC	5.18e-42	-0.305638	0.389	0.454	1.73e-37
ZKSCAN1	2.31e-28	-0.309268	0.41	0.457	7.72e-24
FCGRT	1.27e-46	-0.310383	0.604	0.641	4.25e-42
UGT2B15	6.25e-23	-0.311181	0.411	0.463	2.09e-18
F5	3.59e-54	-0.313587	0.374	0.452	1.2e-49
SLC22A18	2.07e-50	-0.314009	0.395	0.468	6.91e-46
SORBS2	3.72e-42	-0.317376	0.319	0.39	1.25e-37
MET	8.73e-15	-0.317477	0.236	0.271	2.92e-10
INSR	1.09e-29	-0.319423	0.339	0.392	3.63e-25
PNRC1	1.1e-25	-0.319665	0.475	0.513	3.69e-21
HAO1	2.92e-59	-0.323211	0.273	0.361	9.76e-55
AKR7A3	5.97e-32	-0.323596	0.336	0.393	2e-27
SPON2	7.38e-37	-0.323717	0.421	0.491	2.47e-32
ASPDH	1.3e-70	-0.324681	0.161	0.261	4.36e-66
CTTN	0.0222346	-0.325119	0.453	0.446	1
C10orf10	9.5e-11	-0.325212	0.405	0.427	3.18e-06
LEPR	6.21e-49	-0.325662	0.227	0.306	2.08e-44
BRI3	3.64e-20	-0.325778	0.547	0.577	1.22e-15
CDO1	1e-66	-0.325907	0.227	0.331	3.35e-62
TST	2.44e-55	-0.326501	0.442	0.504	8.15e-51
RHOB	2.3e-46	-0.326715	0.625	0.673	7.7e-42
XBP1	8.94e-72	-0.327131	0.673	0.726	2.99e-67
LGALS4	5.48e-34	-0.329277	0.652	0.705	1.83e-29
LRG1	1.31e-22	-0.333521	0.357	0.405	4.4e-18
SEC14L2	2.16e-69	-0.339405	0.217	0.317	7.21e-65
ALDH1L1	3.84e-36	-0.339496	0.242	0.317	1.28e-31
HRSP12	3.89e-27	-0.341448	0.587	0.61	1.3e-22
DPYS	7.52e-51	-0.342749	0.287	0.365	2.52e-46
PROC	6.2e-45	-0.343126	0.491	0.541	2.07e-40
S100A6	4.87e-34	-0.343382	0.593	0.47	1.63e-29
SERPINA4	5.18e-60	-0.347117	0.329	0.41	1.73e-55
AQP9	3.63e-65	-0.348921	0.167	0.265	1.21e-60
GPX3	6.92e-33	-0.348994	0.569	0.602	2.31e-28
CYP17A1	3.49e-09	-0.349487	0.267	0.289	0.000116741
VNN1	1.77e-27	-0.350608	0.225	0.283	5.93e-23
FMO5	3.67e-52	-0.350881	0.46	0.532	1.23e-47
ERO1A	2.58e-12	-0.352307	0.325	0.347	8.62e-08
F12	1.52e-54	-0.353013	0.331	0.427	5.08e-50
EPHX1	3.72e-38	-0.354526	0.726	0.75	1.25e-33
MSMO1	2.55e-28	-0.35498	0.44	0.479	8.52e-24
SLC38A3	3.03e-73	-0.356955	0.275	0.378	1.01e-68
C4orf3	8e-37	-0.357487	0.687	0.71	2.68e-32
APOM	8.25e-08	-0.358685	0.624	0.609	0.00275957
TDO2	3.59e-23	-0.36108	0.362	0.412	1.2e-18
TMEM123	1.58e-30	-0.361603	0.535	0.573	5.27e-26
LRP1	1.57e-79	-0.367028	0.237	0.341	5.24e-75
C15orf48	0.0389806	-0.367487	0.285	0.258	1
GOLT1A	1.83e-92	-0.370188	0.454	0.545	6.13e-88
CFH	1.85e-44	-0.370263	0.562	0.642	6.18e-40
SLC9A3R2	2.08e-52	-0.37265	0.249	0.329	6.95e-48
VTN	1.27e-63	-0.373008	0.881	0.891	4.24e-59
FBP1	3.58e-49	-0.373997	0.296	0.388	1.2e-44
ETNK2	1.71e-53	-0.376618	0.245	0.326	5.72e-49
SOD2	1.97e-22	-0.376873	0.696	0.707	6.58e-18
SERPINA6	1.99e-41	-0.378545	0.589	0.62	6.67e-37
DST	1.16e-35	-0.379398	0.299	0.361	3.88e-31
TFR2	1.09e-73	-0.379543	0.481	0.559	3.66e-69
ACSL1	5.97e-61	-0.382374	0.312	0.403	2e-56
ERRFI1	1.08e-45	-0.383377	0.482	0.535	3.6e-41
CFHR1	1.85e-56	-0.384267	0.524	0.61	6.2e-52
CTSD	8.41e-52	-0.385832	0.787	0.798	2.82e-47
TMEM45A	2.36e-35	-0.385889	0.195	0.259	7.89e-31
VEGFA	4.23e-12	-0.386942	0.352	0.376	1.41e-07
ECHDC2	4.37e-61	-0.3883	0.447	0.534	1.46e-56
ASL	4.6e-70	-0.388667	0.545	0.601	1.54e-65
LBP	1.56e-32	-0.389536	0.368	0.429	5.23e-28
C5	2.73e-59	-0.392806	0.349	0.43	9.13e-55
GLUL	0.000435287	-0.39613	0.682	0.687	1
SERINC2	9.79e-33	-0.398637	0.482	0.525	3.27e-28
CD14	1.54e-46	-0.401134	0.232	0.304	5.15e-42
HULC	4.1e-10	-0.401344	0.484	0.509	1.37e-05
G6PC	9.87e-69	-0.402596	0.209	0.303	3.3e-64
SEPP1	2.05e-112	-0.404648	0.851	0.892	6.85e-108
AADAC	1.75e-47	-0.40828	0.37	0.443	5.85e-43
SLC38A4	2.77e-78	-0.40878	0.183	0.285	9.27e-74
PLIN2	0.00386569	-0.412307	0.677	0.66	1
RGN	1.39e-74	-0.412345	0.302	0.396	4.64e-70
CYP27A1	2.65e-81	-0.413215	0.396	0.503	8.87e-77
C1R	7.44e-54	-0.416121	0.483	0.56	2.49e-49
C2	6.08e-82	-0.416914	0.637	0.695	2.03e-77
SERPIND1	1.64e-63	-0.419913	0.567	0.621	5.5e-59
TP53INP1	2.09e-72	-0.420432	0.313	0.406	7e-68
ASS1	2.09e-61	-0.428099	0.508	0.578	6.99e-57
TXNIP	1.06e-16	-0.43191	0.361	0.394	3.54e-12
PDK4	1.41e-48	-0.432354	0.35	0.427	4.73e-44
SERPINA1	1.49e-41	-0.434358	0.984	0.983	4.98e-37
F10	1.42e-79	-0.434393	0.437	0.528	4.76e-75
PLG	2.4e-68	-0.438086	0.528	0.597	8.02e-64
SAT2	6.52e-102	-0.438164	0.613	0.692	2.18e-97
PCK2	2.5e-46	-0.440967	0.409	0.465	8.35e-42
ANGPTL4	9.11e-52	-0.441226	0.348	0.419	3.05e-47
F2	4.69e-75	-0.442348	0.675	0.712	1.57e-70
TM4SF5	1.28e-49	-0.446014	0.577	0.629	4.29e-45
ADH1A	9.15e-29	-0.44639	0.288	0.349	3.06e-24
CES2	2.11e-92	-0.447649	0.482	0.579	7.05e-88
PON1	6.01e-75	-0.457766	0.444	0.54	2.01e-70
MST1	9.86e-106	-0.463586	0.225	0.351	3.3e-101
MASP2	1.71e-91	-0.463697	0.227	0.344	5.71e-87
CPB2	2.21e-73	-0.469431	0.458	0.548	7.39e-69
IL32	2.56e-42	-0.475418	0.733	0.753	8.55e-38
C4BPB	4.99e-68	-0.475762	0.539	0.616	1.67e-63
ACSM2B	2.01e-70	-0.475876	0.32	0.415	6.71e-66
GPT	1.35e-105	-0.477153	0.153	0.274	4.5e-101
ORM2	3.04e-48	-0.479966	0.742	0.759	1.02e-43
HMGCS2	3.43e-98	-0.480839	0.627	0.694	1.15e-93
SERPINA7	5.06e-49	-0.48211	0.18	0.261	1.69e-44
PAH	9.16e-77	-0.483771	0.42	0.503	3.06e-72
CYP3A5	1.93e-60	-0.486016	0.497	0.579	6.45e-56
RP11-798K3.2	1.04e-106	-0.486648	0.26	0.384	3.47e-102
AMBP	9.2e-153	-0.490455	0.975	0.973	3.08e-148
FGB	8.13e-48	-0.492918	0.731	0.773	2.72e-43
GATM	1.12e-89	-0.493477	0.663	0.716	3.75e-85
BNIP3	1.23e-87	-0.494898	0.714	0.768	4.11e-83
ORM1	1.73e-59	-0.49716	0.757	0.806	5.77e-55
MLXIPL	3.24e-56	-0.498394	0.35	0.44	1.08e-51
GRHPR	3.94e-47	-0.502416	0.642	0.669	1.32e-42
APOA5	6.56e-46	-0.505513	0.279	0.354	2.2e-41
TF	2.82e-117	-0.507256	0.908	0.907	9.43e-113
GLYCTK	4.82e-93	-0.508285	0.389	0.487	1.61e-88
C8G	3.35e-113	-0.512652	0.522	0.62	1.12e-108
ARG1	2.59e-108	-0.513739	0.306	0.442	8.67e-104
CYP4F3	1.53e-100	-0.524662	0.243	0.367	5.13e-96
FTCD	5.4e-87	-0.525418	0.247	0.355	1.81e-82
ACAA1	3.32e-99	-0.526924	0.512	0.598	1.11e-94
ALB	5.81e-115	-0.527907	0.8	0.874	1.94e-110
NR1I3	1.01e-129	-0.52845	0.122	0.256	3.4e-125
ALDH2	4.36e-67	-0.528726	0.561	0.62	1.46e-62
CFHR2	9.66e-42	-0.535134	0.231	0.307	3.23e-37
ITIH1	3.82e-114	-0.537328	0.586	0.67	1.28e-109
TM7SF2	2.81e-66	-0.54098	0.387	0.469	9.42e-62
EFNA1	5.01e-16	-0.545664	0.596	0.622	1.68e-11
NNMT	2.08e-12	-0.555834	0.292	0.32	6.94e-08
COL18A1	3.29e-113	-0.555926	0.262	0.393	1.1e-108
INSIG1	2.68e-79	-0.557944	0.492	0.578	8.98e-75
SERPINF2	2.58e-121	-0.559196	0.468	0.574	8.64e-117
KHK	5.38e-75	-0.559717	0.476	0.554	1.8e-70
SLC27A5	6.47e-62	-0.560099	0.451	0.507	2.16e-57
SERPING1	1.03e-134	-0.560624	0.691	0.755	3.45e-130
NDUFA4L2	0.476126	-0.561553	0.278	0.264	1
FXYD1	6.52e-69	-0.570469	0.353	0.454	2.18e-64
FGG	1.09e-69	-0.585448	0.794	0.835	3.63e-65
C1S	1.25e-94	-0.588384	0.582	0.664	4.17e-90
SAA4	4.03e-105	-0.598171	0.245	0.374	1.35e-100
MALAT1	2.34e-61	-0.604093	0.96	0.959	7.83e-57
PCK1	1.21e-58	-0.604918	0.448	0.513	4.05e-54
CYP2C9	1.17e-44	-0.605311	0.228	0.299	3.92e-40
APOE	1.7e-84	-0.613025	0.763	0.841	5.69e-80
ANG	8.83e-103	-0.614827	0.714	0.763	2.95e-98
PRAP1	6.14e-120	-0.618882	0.782	0.811	2.05e-115
FN1	1.07e-74	-0.622488	0.706	0.738	3.57e-70
CPS1	2.6e-92	-0.624156	0.244	0.368	8.69e-88
HGD	8.43e-96	-0.627058	0.485	0.568	2.82e-91
A2M	8.15e-34	-0.627393	0.36	0.415	2.73e-29
BHMT	1.6e-09	-0.62874	0.389	0.399	5.34e-05
LEAP2	6.17e-78	-0.629528	0.522	0.596	2.06e-73
SLC22A7	6.67e-66	-0.635759	0.186	0.283	2.23e-61
APOH	5e-93	-0.636963	0.859	0.883	1.67e-88
ACSM2A	5.63e-119	-0.637153	0.232	0.358	1.88e-114
CFB	2.39e-92	-0.637412	0.499	0.587	7.99e-88
CYB5A	1.39e-171	-0.687759	0.792	0.844	4.64e-167
RBP4	8.57e-111	-0.688518	0.863	0.875	2.87e-106
IGFBP2	1.66e-27	-0.691948	0.375	0.428	5.55e-23
PPP1R16A	6.32e-218	-0.704069	0.568	0.688	2.12e-213
TFPI	2.6e-66	-0.710689	0.452	0.539	8.7e-62
APOA1	1.73e-129	-0.720045	0.804	0.855	5.79e-125
APOA2	3.44e-126	-0.7304	0.906	0.919	1.15e-121
HSD17B6	2.21e-129	-0.74236	0.44	0.558	7.4e-125
MAT1A	1.71e-116	-0.750214	0.398	0.521	5.72e-112
ANGPTL3	7.23e-89	-0.752167	0.366	0.463	2.42e-84
C4BPA	2.22e-89	-0.759191	0.277	0.387	7.41e-85
TAT	7.73e-93	-0.76047	0.235	0.355	2.59e-88
APOC3	2.02e-112	-0.762663	0.754	0.789	6.75e-108
HRG	3.62e-141	-0.766686	0.335	0.479	1.21e-136
BAAT	5.6e-144	-0.76906	0.45	0.575	1.87e-139
APOC1	8.25e-207	-0.770983	0.967	0.965	2.76e-202
DCXR	1.71e-62	-0.797628	0.776	0.786	5.7e-58
APOB	2.35e-143	-0.802409	0.651	0.707	7.85e-139
ITIH3	3.05e-142	-0.81309	0.401	0.538	1.02e-137
HPN	2.23e-206	-0.813554	0.368	0.538	7.47e-202
AHSG	3.46e-128	-0.820985	0.532	0.648	1.16e-123
ASGR1	1.76e-296	-0.829908	0.676	0.775	5.9e-292
SCD	4.31e-115	-0.838591	0.495	0.574	1.44e-110
APCS	3.81e-134	-0.838613	0.332	0.477	1.28e-129
CYP2D6	9.19e-122	-0.846935	0.298	0.442	3.07e-117
TTR	4.35e-117	-0.848774	0.901	0.904	1.45e-112
ALDOB	4.92e-140	-0.856468	0.443	0.583	1.65e-135
FABP1	2.2e-69	-0.880646	0.74	0.763	7.37e-65
NDRG1	6.61e-20	-0.882459	0.439	0.457	2.21e-15
KNG1	2.9e-178	-0.894098	0.515	0.637	9.71e-174
APOC2	1.45e-174	-0.902952	0.529	0.643	4.87e-170
FGA	1.88e-115	-0.920923	0.685	0.755	6.29e-111
HPX	4.02e-73	-0.966166	0.512	0.585	1.34e-68
HPD	1.29e-84	-0.970769	0.229	0.339	4.3e-80
C3	1.96e-138	-0.998917	0.649	0.728	6.54e-134
A1BG	7.74e-176	-1.00707	0.358	0.515	2.59e-171
AZGP1	5.55e-206	-1.02902	0.494	0.625	1.86e-201
SERPINC1	4.72e-154	-1.0418	0.4	0.538	1.58e-149
CP	5.34e-168	-1.05481	0.421	0.561	1.79e-163
ADH1B	3.5e-123	-1.07196	0.315	0.458	1.17e-118
NEAT1	8.74e-192	-1.10929	0.721	0.791	2.92e-187
CYP2E1	4.07e-57	-1.16995	0.209	0.298	1.36e-52
AGXT	1.54e-233	-1.19364	0.443	0.607	5.15e-229
HP	4.33e-91	-1.22279	0.415	0.509	1.45e-86
IGFBP1	1.44e-179	-1.57975	0.308	0.47	4.81e-175

## Sheet: HVGs of subtype3
	p_val	avg_log2FC	pct.1	pct.2	p_val_adj
S100A6	0	2.19779	0.812	0.355	0
TFF1	0	2.05535	0.262	0.065	0
TFF3	0	1.99574	0.665	0.184	0
IGFBP3	0	1.8483	0.336	0.15	0
NDRG1	0	1.7727	0.718	0.343	0
NDUFA4L2	0	1.76227	0.525	0.157	0
S100A11	0	1.72465	0.805	0.354	0
TFF2	0	1.70383	0.668	0.22	0
AGR2	0	1.6612	0.52	0.158	0
LYZ	4.81e-152	1.64304	0.491	0.347	1.61e-147
CD24	0	1.46115	0.881	0.492	0
SERPINE1	0	1.43058	0.306	0.138	0
SNHG25	2.67e-36	1.42968	0.545	0.485	8.95e-32
PKM	0	1.39408	0.866	0.415	0
CKB	0	1.38284	0.612	0.305	0
CCL20	0	1.34745	0.528	0.278	0
ALDOA	0	1.33206	0.958	0.77	0
S100A10	0	1.24548	0.956	0.842	0
CYBA	2.18e-302	1.23812	0.438	0.282	7.28e-298
ZFAND2A	0	1.21248	0.652	0.449	0
C9orf16	0	1.20785	0.727	0.565	0
TM4SF1	0	1.20675	0.661	0.36	0
SOX4	0	1.20231	0.694	0.325	0
LGALS3	0	1.20179	0.481	0.19	0
C15orf48	0	1.2006	0.466	0.177	0
BSG	0	1.20025	0.896	0.673	0
CAV1	0	1.19291	0.411	0.2	0
CXCL8	0	1.16487	0.363	0.163	0
KRT19	0	1.14267	0.387	0.079	0
TIMP1	0	1.14202	0.788	0.401	0
VCX3A	0	1.14075	0.29	0.092	0
NQO1	0	1.11359	0.61	0.219	0
GAGE2A	0	1.11096	0.573	0.188	0
TMSB10	0	1.1077	0.986	0.911	0
MIF	0	1.10647	0.763	0.687	0
PLIN2	0	1.09166	0.778	0.615	0
HES1	0	1.08406	0.685	0.472	0
GLB1	0	1.07557	0.495	0.325	0
CLIC1	0	1.0738	0.886	0.667	0
TMSB4X	0	1.07205	0.987	0.913	0
PTGDS	0	1.06677	0.277	0.064	0
PPDPF	0	1.04383	0.885	0.653	0
ANXA4	0	1.04188	0.799	0.561	0
DEFB1	0	1.04136	0.6	0.348	0
CTAG2	0	1.04016	0.493	0.221	0
PKIB	0	1.03985	0.429	0.158	0
PGK1	0	1.03261	0.892	0.725	0
SH3BGRL3	0	1.02869	0.85	0.582	0
CXCL3	0	1.02743	0.366	0.164	0
MDK	0	1.02207	0.838	0.651	0
GAPDH	0	1.01957	0.997	0.981	0
ENO1	0	1.00947	0.967	0.833	0
LGALS1	0	1.0092	0.852	0.67	0
FABP5	0	1.00153	0.616	0.268	0
HES6	9.76e-169	0.992845	0.29	0.177	3.27e-164
PAGE1	0	0.985325	0.322	0.121	0
PAGE5	0	0.978084	0.573	0.201	0
GAGE1	0	0.977234	0.608	0.24	0
FXYD2	0	0.964943	0.338	0.086	0
EFNA1	2.62e-190	0.956917	0.691	0.587	8.77e-186
MARCKSL1	0	0.955806	0.648	0.406	0
GSTP1	0	0.954112	0.449	0.191	0
ELF3	0	0.942139	0.678	0.42	0
CLDN4	0	0.938805	0.475	0.209	0
CA9	0	0.936679	0.308	0.061	0
LY6K	0	0.927653	0.514	0.116	0
CD63	0	0.925475	0.982	0.902	0
MACROD2	0	0.920208	0.318	0.101	0
GDF15	3.21e-190	0.920062	0.493	0.333	1.07e-185
EPCAM	0	0.909668	0.283	0.078	0
CYR61	0	0.906007	0.362	0.15	0
VIM	0	0.897639	0.468	0.224	0
GAGE12H	0	0.884379	0.25	0.065	0
PAGE2B	0	0.871326	0.272	0.098	0
ANXA5	0	0.865557	0.735	0.36	0
LDHA	0	0.860707	0.952	0.844	0
ERO1A	0	0.853717	0.516	0.27	0
ACTB	0	0.85337	0.989	0.966	0
EMP3	0	0.848592	0.443	0.164	0
YWHAZ	0	0.847617	0.803	0.566	0
AC090498.1	0	0.843572	0.727	0.578	0
IER3	0	0.827879	0.559	0.29	0
WSB1	0	0.820213	0.636	0.353	0
ANXA2	0	0.813843	0.849	0.711	0
PGAM1	0	0.808025	0.838	0.661	0
WBP5	0	0.807966	0.593	0.339	0
WFDC2	0	0.804186	0.312	0.085	0
HERPUD1	8.21e-197	0.800211	0.654	0.551	2.75e-192
TKTL1	0	0.797909	0.435	0.09	0
BNIP3	1.31e-229	0.797328	0.8	0.741	4.38e-225
G6PD	0	0.796144	0.552	0.259	0
SLC2A1	0	0.794558	0.337	0.08	0
ITGB1	0	0.794392	0.807	0.639	0
ATP1B1	3.65e-225	0.792625	0.746	0.593	1.22e-220
ACTG1	0	0.790328	0.918	0.829	0
GTSF1	0	0.781177	0.631	0.24	0
BEX1	0	0.778735	0.251	0.066	0
SEC61G	0	0.778327	0.947	0.85	0
VCX	0	0.777004	0.317	0.097	0
SERINC2	0	0.776567	0.661	0.458	0
PLOD2	0	0.77011	0.54	0.306	0
PHLDA2	0	0.768606	0.389	0.16	0
C4orf3	0	0.764974	0.832	0.653	0
KRT8	0	0.764177	0.933	0.847	0
SERPINH1	0	0.753485	0.507	0.277	0
C19orf33	0	0.749969	0.304	0.057	0
VCX2	0	0.747687	0.273	0.073	0
IGFBP1	1.75e-214	0.74594	0.322	0.493	5.86e-210
CYCS	0	0.736324	0.914	0.808	0
SPATS2L	0	0.727945	0.777	0.581	0
DPH3	0	0.726753	0.603	0.383	0
DDIT4	0	0.726253	0.583	0.402	0
FABP3	0	0.723981	0.355	0.093	0
ADM	0	0.72387	0.456	0.22	0
VEGFA	0	0.722871	0.517	0.31	0
TPT1	0	0.722373	0.976	0.933	0
SNRPN	2.02e-174	0.718702	0.439	0.344	6.77e-170
TAGLN2	0	0.713778	0.836	0.692	0
XIST	0	0.713293	0.362	0.084	0
LDHB	0	0.713284	0.41	0.19	0
ITM2A	1.23e-223	0.713038	0.256	0.125	4.11e-219
PTTG1IP	0	0.712885	0.603	0.412	0
SERPINB1	0	0.711151	0.718	0.429	0
HILPDA	0	0.7084	0.35	0.14	0
HSBP1	0	0.702875	0.822	0.633	0
FTH1	4.34e-195	0.702619	0.984	0.957	1.45e-190
PABPC1	0	0.696644	0.878	0.754	0
TPI1	0	0.695482	0.968	0.909	0
OAZ1	0	0.695067	0.956	0.864	0
CYB5R3	0	0.694386	0.734	0.497	0
TPM4	0	0.689794	0.537	0.196	0
TMEM45A	0	0.68958	0.389	0.189	0
ZFAS1	0	0.689551	0.786	0.576	0
RP11-14N7.2	0	0.688707	0.459	0.134	0
SPINK1	6.84e-253	0.683732	0.726	0.486	2.29e-248
GPI	0	0.683693	0.69	0.465	0
PDCD6IP	0	0.68137	0.506	0.324	0
YBX3	0	0.679555	0.377	0.147	0
ARPC2	0	0.678693	0.843	0.656	0
KLF6	6.19e-134	0.675837	0.7	0.633	2.07e-129
BNIP3L	0	0.675821	0.554	0.276	0
DMKN	0	0.674006	0.327	0.084	0
MAFF	0	0.672155	0.385	0.17	0
IFI27L2	0	0.663984	0.627	0.297	0
GSTM3	0	0.66324	0.628	0.386	0
HMGA1	0	0.66051	0.601	0.378	0
TSC22D1	0	0.657349	0.653	0.436	0
MYL9	0	0.657249	0.313	0.093	0
S100A14	9.06e-252	0.656744	0.275	0.135	3.03e-247
ARL4A	0	0.645527	0.675	0.401	0
IGKC	5.51e-244	0.644146	0.655	0.457	1.84e-239
CTSA	2.92e-226	0.643476	0.79	0.657	9.78e-222
MARCKS	0	0.642807	0.669	0.377	0
CACYBP	0	0.637137	0.762	0.597	0
MAP1LC3B	0	0.636738	0.582	0.398	0
RAC1	0	0.632956	0.839	0.722	0
RBP1	0	0.63196	0.424	0.167	0
KCNQ1OT1	0	0.629887	0.492	0.215	0
CITED2	0	0.629449	0.49	0.293	0
NMB	0	0.629275	0.358	0.151	0
MRPL18	1.64e-299	0.626936	0.73	0.573	5.49e-295
PIGT	0	0.626282	0.737	0.512	0
COMMD6	0	0.624812	0.889	0.745	0
RGS2	0	0.621522	0.437	0.201	0
LAPTM4B	8.93e-245	0.619687	0.548	0.41	2.99e-240
TOMM7	0	0.616482	0.942	0.875	0
S100P	0	0.613337	0.311	0.123	0
UPP1	0	0.612517	0.514	0.263	0
CSTB	0	0.612132	0.915	0.824	0
SLC6A8	0	0.610738	0.317	0.069	0
NEDD9	0	0.610072	0.456	0.251	0
EEF1A1	0	0.609843	0.992	0.972	0
PRMT1	0	0.60527	0.673	0.411	0
EIF4A2	1.06e-280	0.604448	0.828	0.744	3.53e-276
BCAM	0	0.601195	0.504	0.306	0
DSCR8	0	0.600834	0.539	0.171	0
IGLC3	1.68e-158	0.600585	0.279	0.164	5.62e-154
FBLN1	0	0.600393	0.321	0.118	0
CFL1	0	0.60029	0.954	0.878	0
C4orf48	0	0.598899	0.366	0.198	0
KIF5B	0	0.598787	0.655	0.445	0
S100A13	0	0.598329	0.76	0.577	0
KRT10	2.99e-90	0.597671	0.572	0.538	1e-85
CALM1	0	0.597566	0.824	0.723	0
NEU1	0	0.595511	0.681	0.463	0
CFDP1	0	0.595303	0.713	0.527	0
PRDX4	0	0.591996	0.848	0.672	0
PTP4A3	0	0.591218	0.264	0.05	0
TNFRSF12A	0	0.590824	0.558	0.357	0
BAMBI	0	0.588304	0.435	0.236	0
CSAG1	0	0.586901	0.531	0.2	0
FUNDC2	0	0.586714	0.686	0.47	0
RNASE1	2.23e-218	0.586253	0.313	0.176	7.48e-214
C12orf75	0	0.586245	0.614	0.329	0
WDR45B	0	0.58525	0.648	0.432	0
BTG1	1.52e-200	0.584079	0.759	0.651	5.1e-196
CST3	1.14e-155	0.584029	0.838	0.784	3.81e-151
DYNLL1	0	0.57976	0.943	0.85	0
KRAS	0	0.579201	0.454	0.253	0
BAG3	2.65e-295	0.574867	0.388	0.217	8.88e-291
NBEAL1	1.41e-270	0.573673	0.65	0.498	4.73e-266
CTSC	0	0.570701	0.587	0.295	0
CTGF	0	0.570696	0.316	0.147	0
PDCD4	0	0.569031	0.492	0.213	0
PPIA	0	0.568518	0.978	0.925	0
PNRC1	5.7e-234	0.567327	0.597	0.469	1.91e-229
PAFAH1B3	0	0.566498	0.612	0.345	0
PHPT1	0	0.562312	0.882	0.72	0
SNCG	0	0.562245	0.265	0.094	0
UQCRH	2.56e-245	0.562179	0.946	0.882	8.56e-241
SLC25A6	0	0.561873	0.882	0.746	0
HNRNPC	0	0.558458	0.86	0.716	0
H3F3A	0	0.557977	0.968	0.916	0
TUBB2B	0	0.557008	0.255	0.074	0
CD59	1.26e-227	0.556391	0.735	0.577	4.22e-223
VDAC2	0	0.554758	0.786	0.64	0
CAV2	1.6e-221	0.550776	0.528	0.364	5.35e-217
DUSP2	5.43e-295	0.549469	0.265	0.119	1.82e-290
PRSS23	0	0.547595	0.339	0.092	0
ASPH	5.9e-109	0.547131	0.58	0.478	1.97e-104
NUCB2	0	0.546788	0.701	0.488	0
LSM7	0	0.54555	0.787	0.59	0
UQCRB	0	0.543864	0.95	0.904	0
ZFP36L2	0	0.543509	0.56	0.375	0
C14orf2	0	0.54226	0.934	0.867	0
TIMM13	3.77e-303	0.541785	0.817	0.705	1.26e-298
TSPO	1.95e-305	0.540235	0.693	0.535	6.51e-301
CMTM6	2.51e-272	0.539813	0.621	0.468	8.41e-268
AGPAT2	1.49e-250	0.539709	0.614	0.465	4.99e-246
ATXN10	0	0.539483	0.62	0.408	0
UCHL1	0	0.537215	0.356	0.096	0
ATP6V1F	0	0.537031	0.813	0.65	0
SLC39A4	0	0.536644	0.543	0.272	0
MET	2.61e-06	0.53653	0.272	0.261	0.0873698
EZR	0	0.534453	0.54	0.272	0
MYADM	0	0.534334	0.384	0.132	0
CRTAP	1.76e-244	0.534012	0.5	0.349	5.88e-240
RALA	0	0.532526	0.614	0.379	0
ASAH1	0	0.531946	0.604	0.363	0
IDH2	8.02e-134	0.53174	0.586	0.533	2.68e-129
MPP6	0	0.528509	0.48	0.214	0
TUBA1A	0	0.523872	0.28	0.082	0
MKKS	0	0.523296	0.781	0.589	0
IGLC2	5.18e-154	0.520356	0.386	0.245	1.73e-149
GTF3C6	0	0.519504	0.78	0.587	0
ITGA5	0	0.518232	0.392	0.176	0
ACP1	0	0.517352	0.781	0.599	0
SNU13	0	0.516833	0.859	0.714	0
TGFB1	0	0.516497	0.328	0.07	0
PRAME	0	0.516297	0.306	0.076	0
PAPOLA	0	0.515015	0.761	0.562	0
PAG1	0	0.512563	0.354	0.133	0
RPN2	0	0.511275	0.818	0.681	0
KDELR1	0	0.510974	0.761	0.569	0
TOMM22	0	0.50958	0.75	0.592	0
ATP5D	6.49e-104	0.509438	0.668	0.651	2.17e-99
DSTN	0	0.509089	0.889	0.779	0
HN1	0	0.507866	0.807	0.556	0
SNRPB	0	0.507773	0.842	0.706	0
DARS	0	0.504686	0.611	0.354	0
YME1L1	0	0.504334	0.569	0.336	0
TSTA3	1.89e-306	0.504329	0.67	0.49	6.32e-302
SEPW1	0	0.502844	0.61	0.353	0
DDIT3	1.48e-192	0.501664	0.606	0.462	4.94e-188
CD164	0	0.500187	0.749	0.554	0
MYLIP	0	0.500106	0.372	0.109	0
RIT1	0	0.496674	0.436	0.182	0
GRN	0	0.495985	0.809	0.67	0
FAM127B	0	0.495876	0.561	0.307	0
SPAG4	0	0.495793	0.348	0.13	0
RNF7	0	0.495092	0.776	0.596	0
PFKFB3	0	0.494488	0.32	0.078	0
PLP2	0	0.492444	0.535	0.258	0
SLC25A39	6.79e-145	0.491477	0.728	0.642	2.27e-140
GNAS	0	0.491449	0.703	0.516	0
LY6E	0	0.491371	0.57	0.367	0
LGALS2	0	0.491169	0.252	0.073	0
FKBP1A	0	0.491047	0.802	0.644	0
TAX1BP1	0	0.490922	0.766	0.601	0
SNHG7	2.13e-206	0.490884	0.507	0.359	7.12e-202
STOML2	1.1e-243	0.489839	0.759	0.648	3.68e-239
PSAP	0	0.488988	0.852	0.737	0
EIF3D	0	0.488674	0.714	0.538	0
MLF1	0	0.488664	0.319	0.071	0
DSG2	0	0.48841	0.41	0.182	0
TRA2A	0	0.487252	0.536	0.328	0
ANXA13	0	0.486762	0.394	0.154	0
RNASET2	2.98e-181	0.48554	0.466	0.337	9.98e-177
TSPAN3	0	0.485402	0.485	0.238	0
RRAGD	0	0.484041	0.414	0.238	0
SLC39A1	0	0.483615	0.659	0.46	0
IER5	0	0.483583	0.36	0.177	0
AES	0	0.482108	0.529	0.271	0
EEF2	0	0.48192	0.883	0.797	0
FLOT1	0	0.481867	0.674	0.482	0
NAP1L1	0	0.481133	0.808	0.661	0
ZNRD1	0	0.480963	0.544	0.326	0
MAL2	0	0.480914	0.503	0.287	0
FAM162A	2.09e-144	0.480425	0.781	0.683	6.98e-140
ARPC1B	0	0.480203	0.783	0.615	0
SSB	0	0.479504	0.734	0.514	0
SFT2D1	0	0.479341	0.524	0.255	0
NUTF2	0	0.479122	0.652	0.413	0
PFN1	2.79e-212	0.478964	0.885	0.828	9.34e-208
MIDN	0	0.478243	0.452	0.199	0
TAX1BP3	0	0.476002	0.426	0.151	0
FAM96B	0	0.475991	0.845	0.708	0
ATP1A1	5.42e-286	0.475844	0.685	0.513	1.81e-281
RNPS1	0	0.475704	0.611	0.381	0
MYL6	0	0.475337	0.973	0.942	0
MYL12A	0	0.474869	0.895	0.782	0
DAD1	0	0.474625	0.873	0.741	0
PAGE2	4.64e-197	0.474205	0.286	0.146	1.55e-192
ATP5C1	0	0.472175	0.889	0.797	0
SSR2	0	0.47177	0.877	0.753	0
TES	0	0.471235	0.354	0.144	0
NDN	0	0.471094	0.273	0.082	0
DDX21	0	0.470957	0.644	0.464	0
SRP14	0	0.4708	0.963	0.924	0
GAL3ST1	0	0.469005	0.298	0.078	0
DUSP5	0	0.468866	0.307	0.086	0
COX20	0	0.468628	0.773	0.599	0
MCL1	1.52e-246	0.467467	0.669	0.519	5.07e-242
CCT6A	0	0.467053	0.775	0.588	0
ISG20	0	0.467001	0.462	0.258	0
H3F3B	0	0.466559	0.969	0.93	0
PERP	8.02e-139	0.465892	0.655	0.565	2.68e-134
YWHAE	0	0.465174	0.817	0.654	0
CD320	0	0.465084	0.489	0.299	0
TMED10	0	0.464787	0.794	0.633	0
NDUFB9	0	0.46408	0.92	0.84	0
BIRC3	4.54e-88	0.46371	0.348	0.259	1.52e-83
TXNRD1	4.01e-274	0.46345	0.546	0.355	1.34e-269
RBX1	0	0.463399	0.838	0.689	0
TMEM141	2.67e-250	0.463299	0.775	0.627	8.92e-246
HES4	0	0.463144	0.289	0.104	0
ATP5L	9.68e-255	0.46301	0.958	0.917	3.24e-250
ING2	3.98e-265	0.46285	0.329	0.178	1.33e-260
APLP2	1.45e-263	0.461996	0.75	0.599	4.85e-259
HDAC2	0	0.461951	0.612	0.348	0
SOX9	0	0.46193	0.352	0.131	0
TPM2	0	0.460549	0.303	0.107	0
SNRPB2	4.57e-292	0.459848	0.777	0.646	1.53e-287
CNN2	0	0.458094	0.408	0.194	0
DDAH2	1.88e-257	0.457545	0.659	0.512	6.29e-253
APP	0	0.45681	0.573	0.387	0
RBM39	0	0.45632	0.794	0.646	0
DYNC1I2	0	0.455723	0.643	0.417	0
DPCD	0	0.455667	0.422	0.181	0
DYNLT1	0	0.455393	0.765	0.565	0
EIF1B	0	0.454794	0.71	0.534	0
LAGE3	7.24e-194	0.454423	0.692	0.566	2.42e-189
ATP1B3	1.02e-298	0.452673	0.518	0.328	3.41e-294
CALU	0	0.451179	0.608	0.396	0
S100A4	0	0.450922	0.387	0.202	0
DYNLRB1	0	0.449696	0.842	0.679	0
EGFL7	0	0.449057	0.386	0.157	0
GTPBP4	0	0.44871	0.556	0.311	0
SNRPD2	0	0.447767	0.935	0.85	0
CALM3	0	0.447007	0.756	0.58	0
MEST	0	0.44625	0.426	0.222	0
PCSK1N	0	0.445736	0.25	0.102	0
EIF5	0	0.445732	0.756	0.605	0
DSP	2.11e-306	0.445445	0.57	0.391	7.04e-302
RP11-242D8.1	0	0.445119	0.269	0.096	0
BANF1	0	0.444621	0.85	0.698	0
GABARAPL2	0	0.444562	0.732	0.562	0
PLOD3	0	0.443341	0.51	0.307	0
LLNLR-245B6.1	0	0.443184	0.507	0.287	0
SBDS	1.3e-279	0.44306	0.652	0.505	4.34e-275
PDCD6	0	0.441026	0.72	0.563	0
FKBP10	0	0.440825	0.313	0.079	0
CTSD	6.28e-185	0.437354	0.893	0.755	2.1e-180
PDIA6	3.38e-259	0.43696	0.856	0.753	1.13e-254
SRI	0	0.436451	0.655	0.432	0
CALR	1.17e-292	0.436024	0.897	0.806	3.93e-288
HMOX1	0	0.435758	0.357	0.162	0
MYL6B	0	0.435335	0.568	0.338	0
MRPL17	0	0.435278	0.538	0.314	0
TMED4	0	0.435026	0.623	0.417	0
RBM8A	0	0.434354	0.864	0.73	0
UGCG	6.57e-252	0.434314	0.362	0.204	2.2e-247
POLR2F	0	0.434237	0.851	0.752	0
CDC42	3.26e-299	0.432865	0.811	0.66	1.09e-294
MTCH1	1.02e-192	0.432237	0.629	0.523	3.4e-188
TCP1	0	0.431458	0.694	0.52	0
FAM60A	0	0.431188	0.387	0.135	0
NPC2	3.24e-245	0.431076	0.846	0.735	1.08e-240
AP2M1	0	0.430633	0.762	0.637	0
SF3B5	0	0.428241	0.832	0.698	0
MYEOV2	9.39e-244	0.428234	0.799	0.681	3.14e-239
ATP2B1	0	0.42673	0.511	0.295	0
ARF1	0	0.426054	0.804	0.626	0
PPT1	0	0.425606	0.503	0.263	0
BRD2	0	0.42519	0.616	0.418	0
SERF2	0	0.425134	0.99	0.974	0
SCAND1	2.97e-70	0.424999	0.64	0.619	9.94e-66
RBM17	3.59e-278	0.42454	0.588	0.433	1.2e-273
SLC29A4	0	0.424472	0.294	0.079	0
SET	2.78e-283	0.423497	0.741	0.589	9.32e-279
NXT1	0	0.423288	0.449	0.255	0
C10orf10	4.63e-12	0.422915	0.44	0.417	1.55e-07
PRKRA	0	0.42176	0.496	0.242	0
CD151	2e-209	0.421387	0.68	0.516	6.67e-205
ANGPTL4	4.66e-162	0.420865	0.508	0.364	1.56e-157
TXNDC17	0	0.41993	0.847	0.716	0
UBL5	0	0.419355	0.948	0.896	0
FAM127A	0	0.419316	0.493	0.271	0
IFITM2	4.41e-206	0.419301	0.746	0.602	1.48e-201
FKBP4	9.23e-191	0.41919	0.551	0.426	3.09e-186
PNKD	6.24e-243	0.41904	0.747	0.6	2.09e-238
RAB11A	0	0.418878	0.731	0.556	0
YWHAB	0	0.418746	0.815	0.683	0
BZW1	0	0.418588	0.752	0.566	0
PLBD1	0	0.417275	0.335	0.11	0
POLR1D	0	0.41605	0.666	0.48	0
SMIM24	4.27e-289	0.416041	0.285	0.13	1.43e-284
ERH	0	0.415846	0.86	0.758	0
IGF2BP2	0	0.415337	0.374	0.175	0
ZNF292	0	0.415031	0.388	0.185	0
SNHG9	3.9e-173	0.414498	0.492	0.343	1.3e-168
GARS	0	0.413441	0.522	0.334	0
LAMTOR5	0	0.41247	0.882	0.783	0
KMT2E	0	0.412451	0.554	0.354	0
PFDN2	9.49e-261	0.411494	0.806	0.689	3.17e-256
PNMA5	0	0.411464	0.284	0.082	0
RAB10	0	0.411148	0.654	0.465	0
CNBP	0	0.410913	0.813	0.66	0
SELM	1.65e-285	0.410787	0.748	0.549	5.53e-281
MAP1B	0	0.410281	0.251	0.051	0
HIF1A	0	0.410067	0.438	0.24	0
METTL12	1.65e-287	0.410023	0.331	0.164	5.5e-283
SLC38A2	5.73e-185	0.409926	0.612	0.452	1.92e-180
KLF5	0	0.409375	0.269	0.069	0
EGLN3	0	0.407486	0.27	0.103	0
MAP4K4	0	0.407104	0.407	0.199	0
CDK4	0	0.406398	0.678	0.487	0
FNDC3B	4.9e-296	0.406366	0.441	0.26	1.64e-291
CPVL	3.95e-174	0.406207	0.364	0.241	1.32e-169
MAPRE1	0	0.405736	0.52	0.299	0
FUS	0	0.405459	0.718	0.531	0
SUMO2	0	0.405286	0.936	0.845	0
PMAIP1	0	0.405282	0.307	0.09	0
S100A16	1.38e-105	0.40526	0.762	0.662	4.63e-101
ODC1	0	0.40518	0.541	0.332	0
MIR210HG	0	0.405146	0.258	0.08	0
TRA2B	0	0.404867	0.675	0.486	0
CSNK2B	2.21e-284	0.404472	0.834	0.717	7.4e-280
SEL1L	2.94e-278	0.404445	0.462	0.283	9.85e-274
MRPL28	0	0.404137	0.633	0.434	0
MUC13	9.48e-292	0.403789	0.348	0.17	3.17e-287
ITM2C	0	0.403717	0.434	0.196	0
DCAF13	0	0.403257	0.566	0.341	0
MORF4L1	1.91e-288	0.403219	0.815	0.715	6.4e-284
SMS	0	0.403128	0.645	0.433	0
RND3	0	0.403023	0.362	0.148	0
PPP1R11	0	0.402217	0.603	0.412	0
CKAP4	0	0.401406	0.469	0.233	0
TFRC	0	0.400789	0.42	0.217	0
UBE2L3	0	0.400611	0.756	0.599	0
HDDC2	0	0.400391	0.522	0.262	0
MAGEA3	0	0.400173	0.524	0.26	0
VNN1	4.04e-20	0.399631	0.294	0.264	1.35e-15
CAPZA2	2.03e-153	0.399558	0.727	0.616	6.81e-149
ATP5G3	3.79e-123	0.399159	0.922	0.868	1.27e-118
ATP6V1E1	0	0.398264	0.641	0.45	0
PHF14	9.4e-290	0.39808	0.543	0.378	3.15e-285
METTL5	0	0.398061	0.642	0.426	0
UGDH	1.89e-98	0.397806	0.7	0.592	6.34e-94
ERGIC3	0	0.397657	0.844	0.727	0
EIF4G2	0	0.397215	0.755	0.587	0
2024-09-07	0	0.396844	0.71	0.516	0
ENAH	0	0.3966	0.502	0.296	0
CMTM8	3.02e-71	0.396485	0.5	0.449	1.01e-66
FHL2	0	0.39592	0.296	0.06	0
ACTR3	0	0.395917	0.584	0.376	0
PRR13	0	0.395838	0.785	0.639	0
PCBP4	0	0.395682	0.334	0.163	0
ATP5G2	0	0.395635	0.962	0.909	0
TSPAN8	1.31e-11	0.39563	0.413	0.406	4.37e-07
GNS	1.81e-281	0.394001	0.465	0.292	6.05e-277
ZNF706	0	0.392993	0.795	0.63	0
MVP	0	0.392198	0.563	0.345	0
ADGRG6	4.86e-103	0.391811	0.253	0.167	1.63e-98
CLK1	6.37e-286	0.391561	0.48	0.303	2.13e-281
UBE2I	0	0.391521	0.69	0.469	0
PPIG	0	0.390896	0.681	0.484	0
ATP6V1D	0	0.390477	0.573	0.38	0
TAF1D	0	0.390278	0.565	0.365	0
PPP2R1A	0	0.390212	0.653	0.447	0
ZC3H15	0	0.390113	0.704	0.533	0
DEGS1	8.74e-184	0.389984	0.383	0.239	2.92e-179
EIF4A1	0	0.3898	0.674	0.477	0
PPP1CA	0	0.388982	0.786	0.634	0
CCT5	0	0.388141	0.749	0.553	0
LAMTOR1	5.19e-296	0.388133	0.743	0.59	1.74e-291
POMP	0	0.388027	0.901	0.822	0
HSD17B2	8.23e-100	0.387852	0.381	0.274	2.75e-95
MAGEA6	0	0.387754	0.479	0.223	0
M6PR	0	0.387751	0.479	0.274	0
COMMD3	0	0.387612	0.672	0.504	0
CCDC28B	6.98e-255	0.387455	0.354	0.193	2.33e-250
DDOST	9.54e-269	0.386969	0.711	0.556	3.19e-264
AHSA1	0	0.386767	0.634	0.449	0
CHMP4B	3.33e-305	0.386566	0.62	0.443	1.11e-300
DDX24	0	0.386443	0.656	0.452	0
CPE	5.52e-187	0.386245	0.322	0.186	1.85e-182
VIL1	2.31e-299	0.385286	0.38	0.209	7.73e-295
SIGIRR	0	0.384922	0.582	0.4	0
DYNC1LI1	0	0.384878	0.492	0.274	0
AMD1	0	0.384602	0.563	0.344	0
CNOT10	0	0.384243	0.352	0.172	0
HNRNPA0	2.08e-106	0.383783	0.616	0.542	6.95e-102
PSMF1	7.1e-238	0.383588	0.663	0.508	2.38e-233
SUMF2	8.59e-248	0.383428	0.6	0.443	2.87e-243
NOL3	0	0.382942	0.388	0.168	0
IRF2BP2	4.35e-246	0.382906	0.633	0.469	1.46e-241
MYO6	0	0.382269	0.48	0.241	0
TPM3	0	0.381858	0.794	0.626	0
SDC4	5.9e-136	0.381848	0.636	0.51	1.98e-131
RHOC	4.69e-257	0.381519	0.82	0.669	1.57e-252
P4HA2	0	0.381294	0.404	0.211	0
NCL	7.96e-265	0.381065	0.793	0.656	2.66e-260
POLR2C	1.71e-267	0.381012	0.555	0.39	5.73e-263
CIRBP	1.06e-221	0.380782	0.74	0.613	3.54e-217
TMEM50A	1.52e-284	0.380056	0.703	0.522	5.08e-280
MYC	1.04e-252	0.379435	0.399	0.22	3.49e-248
NDUFAF6	2.81e-268	0.379346	0.492	0.319	9.41e-264
NDUFB3	8.56e-298	0.379083	0.815	0.675	2.87e-293
UBXN4	0	0.378427	0.742	0.568	0
VMP1	4.26e-178	0.378107	0.723	0.601	1.42e-173
GANAB	2.76e-249	0.376915	0.541	0.374	9.22e-245
RNMT	0	0.376831	0.525	0.296	0
MFSD10	0	0.37654	0.402	0.152	0
EPC1	0	0.376169	0.499	0.291	0
NACA	0	0.375433	0.981	0.94	0
SCGN	1.71e-161	0.375373	0.373	0.241	5.72e-157
POLR2E	2.68e-213	0.375087	0.727	0.583	8.98e-209
NCBP2	0	0.374669	0.595	0.365	0
PSMB5	2.45e-293	0.374137	0.835	0.744	8.18e-289
ESF1	0	0.373996	0.6	0.389	0
CPNE1	0	0.373933	0.594	0.384	0
ANPEP	3.51e-90	0.373818	0.54	0.439	1.17e-85
SF3B4	0	0.373659	0.602	0.384	0
EIF3H	8.35e-235	0.372878	0.829	0.702	2.79e-230
EIF3L	2.94e-217	0.372078	0.716	0.597	9.83e-213
VIMP	1.54e-159	0.372077	0.713	0.616	5.14e-155
LMAN1	9.77e-143	0.371408	0.655	0.515	3.27e-138
HNRNPK	1.01e-287	0.371345	0.84	0.745	3.39e-283
HNRNPU	7.4e-292	0.371164	0.7	0.538	2.48e-287
PDIA4	5.14e-146	0.370788	0.743	0.65	1.72e-141
COX4I1	0	0.37041	0.967	0.919	0
ACTL8	0	0.370343	0.253	0.094	0
INSIG2	1.8e-92	0.369902	0.372	0.276	6.02e-88
UBP1	1.06e-239	0.369745	0.34	0.191	3.55e-235
CAP1	6.51e-269	0.369301	0.647	0.475	2.18e-264
VCP	3.9e-145	0.368095	0.564	0.457	1.3e-140
GOLM1	7.62e-244	0.36804	0.396	0.235	2.55e-239
EIF1	1.29e-241	0.367624	0.983	0.964	4.33e-237
C14orf166	0	0.367506	0.785	0.654	0
CCNI	5.11e-218	0.367501	0.617	0.461	1.71e-213
SERTAD1	0	0.367444	0.409	0.216	0
PFDN4	0	0.3674	0.665	0.452	0
SVIP	6.18e-200	0.367109	0.623	0.468	2.07e-195
TRIM28	0	0.366607	0.502	0.285	0
2024-09-02	0	0.366407	0.557	0.325	0
TMBIM1	0	0.36632	0.508	0.304	0
VASP	0	0.36621	0.43	0.213	0
RP1-313I6.12	7.51e-119	0.365035	0.301	0.198	2.51e-114
WASF2	1.79e-276	0.364837	0.502	0.324	6e-272
CHMP1B	0	0.364816	0.512	0.309	0
NCBP2-AS2	3.48e-216	0.364639	0.431	0.289	1.16e-211
NME4	6.84e-185	0.364012	0.574	0.453	2.29e-180
PFKP	0	0.36357	0.263	0.058	0
TEAD2	0	0.36217	0.366	0.117	0
MED10	4.13e-304	0.362014	0.6	0.399	1.38e-299
CDC123	0	0.361689	0.615	0.418	0
HMGN3	3.74e-216	0.361596	0.739	0.607	1.25e-211
TUBA4A	0	0.361408	0.563	0.335	0
KLF4	1.92e-280	0.361209	0.288	0.135	6.44e-276
OSTC	2.72e-256	0.360221	0.779	0.653	9.09e-252
EID1	1.39e-274	0.359782	0.77	0.637	4.66e-270
CIB1	1.7e-259	0.359413	0.792	0.67	5.67e-255
BHLHE40	7.97e-237	0.359346	0.334	0.184	2.67e-232
PFDN5	0	0.359042	0.951	0.885	0
BACE2	3.07e-299	0.358982	0.264	0.111	1.03e-294
SF3B6	1.39e-295	0.358588	0.843	0.748	4.65e-291
ZNF580	0	0.358049	0.334	0.122	0
TPD52	1.15e-243	0.357975	0.651	0.48	3.85e-239
SRSF3	1.12e-234	0.357012	0.798	0.684	3.76e-230
SNHG8	7.2e-162	0.356563	0.712	0.567	2.41e-157
CAPNS1	2.04e-249	0.356355	0.566	0.406	6.83e-245
SERPINB6	6.37e-301	0.356123	0.595	0.413	2.13e-296
GDI2	1.16e-242	0.355963	0.734	0.612	3.88e-238
OST4	4.1e-304	0.355749	0.936	0.879	1.37e-299
SPP1	0	0.355251	0.723	0.378	0
BRIX1	0	0.3547	0.546	0.32	0
SLC3A2	2.9e-235	0.35434	0.509	0.337	9.7e-231
RSU1	1.36e-240	0.354113	0.423	0.269	4.55e-236
IGHG3	1.07e-79	0.353928	0.279	0.187	3.58e-75
CBX3	0	0.353627	0.778	0.617	0
XRCC5	0	0.353439	0.728	0.553	0
AQP3	0	0.353314	0.345	0.157	0
HSF1	3.62e-184	0.3526	0.52	0.369	1.21e-179
MIR4435-2HG	5.4e-279	0.352268	0.423	0.247	1.81e-274
LGALS3BP	4.27e-261	0.351441	0.587	0.378	1.43e-256
CHMP5	1.26e-235	0.351394	0.635	0.488	4.23e-231
GADD45B	1.4e-57	0.351349	0.539	0.478	4.67e-53
SLC38A1	0	0.350644	0.332	0.162	0
SLC50A1	1.18e-219	0.350297	0.667	0.498	3.96e-215
OS9	1.81e-233	0.350112	0.711	0.572	6.05e-229
EIF3E	4.38e-196	0.35002	0.858	0.772	1.46e-191
PPIC	5.25e-235	0.350001	0.681	0.53	1.76e-230
GCC2	0	0.349915	0.446	0.232	0
TMED3	0	0.349678	0.386	0.194	0
SLC9A3R1	3.49e-166	0.349395	0.742	0.649	1.17e-161
PLTP	0	0.34902	0.288	0.094	0
UBE2E3	1.1e-298	0.348143	0.544	0.359	3.69e-294
MKNK2	0	0.347526	0.367	0.191	0
TWISTNB	0	0.346864	0.467	0.258	0
BRK1	2.52e-294	0.346831	0.852	0.739	8.44e-290
ARL2	0	0.346708	0.494	0.271	0
MAGEF1	1.22e-274	0.346368	0.436	0.267	4.08e-270
APRT	5.11e-233	0.345903	0.81	0.695	1.71e-228
BZW2	0	0.345777	0.46	0.227	0
YY1	1.13e-255	0.345471	0.563	0.403	3.78e-251
HOMER3	0	0.345279	0.265	0.074	0
TOMM20	3.3e-273	0.343943	0.748	0.579	1.1e-268
TRAPPC4	0	0.343565	0.561	0.357	0
XRN2	0	0.343306	0.613	0.432	0
CTD-3252C9.4	0	0.343054	0.25	0.076	0
EIF2S2	6.23e-250	0.343045	0.863	0.765	2.09e-245
ASH1L	4.25e-186	0.342698	0.423	0.274	1.42e-181
LYRM5	7.59e-38	0.341971	0.471	0.406	2.54e-33
GMNN	6.79e-163	0.341736	0.564	0.42	2.27e-158
SMIM4	1.13e-25	0.340663	0.519	0.466	3.78e-21
SLC52A2	0	0.34063	0.41	0.206	0
IGF2BP3	0	0.340195	0.395	0.148	0
RP11-402P6.11	0	0.339487	0.259	0.059	0
PTGES2	4.22e-208	0.339006	0.483	0.339	1.41e-203
HLA-A	2.19e-106	0.338109	0.911	0.871	7.32e-102
ICAM1	4.08e-295	0.337866	0.315	0.15	1.36e-290
ISYNA1	0	0.337448	0.285	0.076	0
MTX2	0	0.337059	0.533	0.316	0
FAM133B	0	0.3369	0.615	0.416	0
STK17A	0	0.336863	0.327	0.151	0
CHD4	0	0.336741	0.518	0.324	0
PLEKHB2	0	0.336698	0.411	0.179	0
SPHK1	0	0.336592	0.281	0.077	0
ANKRD12	1.1e-289	0.336321	0.503	0.319	3.69e-285
CCZ1	0	0.336182	0.454	0.261	0
TGIF1	7.57e-275	0.336176	0.472	0.289	2.53e-270
TUBA1C	0	0.335644	0.668	0.416	0
ENY2	6.75e-292	0.33469	0.877	0.778	2.26e-287
OPTN	8.88e-185	0.334112	0.614	0.46	2.97e-180
SLC39A7	0	0.333716	0.561	0.357	0
EIF3B	0	0.332379	0.506	0.313	0
FOXA3	0	0.332365	0.408	0.211	0
CBX5	0	0.332325	0.543	0.319	0
GLG1	0	0.332163	0.411	0.214	0
XRCC6	4.62e-280	0.331263	0.717	0.553	1.55e-275
PLOD1	5.92e-147	0.331158	0.51	0.365	1.98e-142
STX3	0	0.330785	0.344	0.122	0
NEDD8	7.89e-260	0.330535	0.895	0.821	2.64e-255
CD99	6.04e-147	0.330474	0.783	0.649	2.02e-142
NCSTN	9.67e-258	0.330473	0.468	0.301	3.24e-253
UBE2E1	0	0.330088	0.507	0.297	0
FAM3B	0	0.329848	0.345	0.129	0
HEXIM1	0	0.329834	0.392	0.193	0
NR2F1	0	0.329799	0.325	0.123	0
SMAP1	2.59e-284	0.32952	0.528	0.344	8.67e-280
SNRPD1	0	0.329453	0.817	0.65	0
PTMA	0	0.328983	0.987	0.955	0
CH17-189H20.1	0	0.328622	0.51	0.285	0
LMNA	6.69e-147	0.328115	0.724	0.615	2.24e-142
PIM3	1.39e-230	0.328011	0.394	0.238	4.66e-226
CLU	1.4e-82	0.327878	0.954	0.903	4.69e-78
MAGEA12	0	0.327624	0.37	0.132	0
TUBB2A	1.02e-151	0.327237	0.639	0.512	3.42e-147
LSM2	1.64e-237	0.32721	0.696	0.54	5.49e-233
CTSL	3.99e-141	0.327095	0.649	0.534	1.33e-136
SNRPE	1.22e-276	0.326762	0.878	0.795	4.07e-272
DRG1	7.37e-268	0.326622	0.555	0.379	2.47e-263
HNRNPDL	9.44e-249	0.326589	0.755	0.615	3.16e-244
PSMG3	0	0.326502	0.604	0.412	0
HNRNPA2B1	8.36e-259	0.32608	0.892	0.818	2.8e-254
TMA7	1.81e-220	0.326057	0.948	0.912	6.04e-216
HABP2	3.55e-193	0.325911	0.469	0.317	1.19e-188
PLIN3	0	0.325825	0.445	0.239	0
PCBP2	1.11e-255	0.32582	0.823	0.705	3.71e-251
USH1C	0	0.325679	0.279	0.066	0
SUB1	1.26e-286	0.324658	0.939	0.866	4.21e-282
CCDC58	0	0.323996	0.516	0.3	0
C14orf119	0	0.32368	0.533	0.318	0
LINC00152	1.48e-162	0.323535	0.535	0.387	4.95e-158
AGRN	0	0.323339	0.297	0.117	0
PRKAR1A	9.93e-237	0.323304	0.658	0.505	3.32e-232
TERF2IP	9.2e-173	0.323069	0.395	0.269	3.08e-168
THBS1	0	0.322875	0.261	0.094	0
BTF3L4	0	0.322537	0.631	0.428	0
IFRD1	0	0.321669	0.504	0.299	0
MAGEB2	0	0.321302	0.305	0.094	0
OTUD6B-AS1	3.93e-278	0.321248	0.618	0.427	1.31e-273
GNL1	0	0.320417	0.444	0.245	0
PRDX2	2.04e-204	0.319306	0.881	0.816	6.83e-200
PDIA3	7.67e-84	0.319268	0.77	0.676	2.57e-79
GNB1	7.75e-222	0.319084	0.474	0.315	2.59e-217
ATRAID	5.93e-224	0.318933	0.75	0.616	1.98e-219
CHORDC1	0	0.318794	0.477	0.279	0
SNRPA1	0	0.318665	0.598	0.395	0
GBE1	4.69e-226	0.318278	0.416	0.257	1.57e-221
ATP6V1G1	0	0.318001	0.843	0.716	0
ARID3A	0	0.317959	0.272	0.072	0
YKT6	0	0.317895	0.359	0.179	0
SNAPC1	0	0.317692	0.357	0.139	0
MGAT1	9.43e-109	0.317599	0.44	0.343	3.16e-104
ILF2	5.34e-258	0.317304	0.717	0.553	1.79e-253
PRDX5	3.2e-244	0.317188	0.92	0.852	1.07e-239
NDUFS5	2.47e-113	0.316713	0.9	0.84	8.25e-109
MTF2	0	0.316567	0.448	0.225	0
ARPC3	1.98e-271	0.316164	0.871	0.759	6.63e-267
SARAF	2.46e-142	0.316107	0.673	0.529	8.23e-138
GRB10	0	0.315734	0.313	0.144	0
CCDC85B	7.16e-95	0.315503	0.371	0.276	2.39e-90
ATF4	7.3e-189	0.315278	0.68	0.526	2.44e-184
NOP58	0	0.315188	0.563	0.354	0
WTAP	1.4e-222	0.315128	0.54	0.37	4.69e-218
2024-09-15	5.38e-167	0.314553	0.72	0.582	1.8e-162
CCT2	7.29e-250	0.314483	0.675	0.512	2.44e-245
C21orf59	0	0.313678	0.523	0.322	0
RGL2	0	0.313586	0.328	0.128	0
SAMM50	1.41e-285	0.313547	0.494	0.313	4.7e-281
IFT57	0	0.313346	0.359	0.15	0
PPP1CB	1.41e-166	0.313225	0.636	0.495	4.7e-162
FOXO3	1.59e-197	0.313149	0.433	0.287	5.33e-193
ZNF207	1.92e-286	0.312631	0.618	0.436	6.41e-282
HNRNPA1	1.57e-156	0.312585	0.881	0.819	5.27e-152
PRMT2	1.91e-236	0.312582	0.45	0.282	6.4e-232
TDG	0	0.312558	0.497	0.296	0
RANBP1	3.53e-115	0.312494	0.684	0.628	1.18e-110
RAB7A	1.44e-230	0.312434	0.778	0.643	4.82e-226
NOP56	1.16e-292	0.312393	0.581	0.388	3.89e-288
TMEM147	4.32e-151	0.31229	0.792	0.679	1.45e-146
SPATS2	0	0.312212	0.472	0.244	0
C1orf43	1.05e-195	0.312081	0.785	0.658	3.51e-191
MOB4	0	0.311584	0.511	0.311	0
TFPT	0	0.311517	0.341	0.146	0
SUN1	0	0.311424	0.438	0.241	0
TM4SF4	4.02e-13	0.311159	0.806	0.779	1.35e-08
DHRS7	5.49e-178	0.311082	0.744	0.596	1.84e-173
C1QBP	2.93e-125	0.31106	0.562	0.475	9.82e-121
CAPZB	6.3e-263	0.311017	0.75	0.573	2.11e-258
IQGAP1	0	0.310906	0.334	0.116	0
RCN2	3.64e-95	0.310782	0.428	0.343	1.22e-90
RHOBTB3	3.25e-34	0.310468	0.405	0.357	1.09e-29
TMEM14C	2.18e-229	0.310438	0.802	0.666	7.28e-225
IFI6	7.88e-98	0.310047	0.607	0.489	2.64e-93
HHEX	1.35e-156	0.310025	0.445	0.32	4.51e-152
CHCHD2	2.38e-305	0.309881	0.962	0.921	7.97e-301
MFGE8	0	0.309789	0.274	0.101	0
MAFK	0	0.309397	0.269	0.083	0
MED28	0	0.309243	0.53	0.333	0
RSL1D1	2.3e-284	0.309198	0.659	0.47	7.69e-280
SNX6	0	0.308774	0.564	0.367	0
P4HA1	3.05e-202	0.30861	0.483	0.313	1.02e-197
ATG101	3.88e-280	0.308332	0.566	0.385	1.3e-275
ERCC1	4.44e-218	0.307915	0.493	0.333	1.49e-213
COPE	6.83e-201	0.307735	0.864	0.779	2.28e-196
PRRC2C	1.17e-251	0.307597	0.66	0.491	3.9e-247
RSL24D1	2.46e-153	0.307596	0.672	0.578	8.23e-149
RAB11B	2.07e-275	0.306788	0.562	0.38	6.91e-271
RAB13	5.82e-236	0.306308	0.82	0.697	1.95e-231
RNH1	4.1e-243	0.30604	0.71	0.552	1.37e-238
WAC	2.75e-269	0.305934	0.51	0.334	9.19e-265
CD2AP	0	0.3059	0.419	0.219	0
NRP1	0	0.305656	0.331	0.142	0
FLYWCH2	0	0.305578	0.456	0.252	0
EIF4H	2.29e-268	0.305358	0.621	0.446	7.66e-264
CCT4	3.58e-223	0.30511	0.72	0.583	1.2e-218
BAG1	1.13e-189	0.305108	0.491	0.35	3.79e-185
BTG3	2.64e-277	0.304956	0.381	0.212	8.83e-273
SF3B1	2.08e-277	0.30471	0.566	0.384	6.97e-273
NDUFB5	6.54e-205	0.304544	0.784	0.657	2.19e-200
TCF7L2	0	0.304157	0.402	0.201	0
ZBTB10	1.09e-290	0.304094	0.333	0.169	3.65e-286
CYSTM1	1.06e-91	0.304034	0.786	0.7	3.56e-87
CPD	3.11e-162	0.303822	0.485	0.346	1.04e-157
PPP1R14B	7.76e-169	0.303763	0.421	0.275	2.6e-164
SAP18	1.97e-275	0.303405	0.864	0.77	6.58e-271
NDUFC1	1.36e-243	0.303399	0.856	0.745	4.56e-239
MAD1L1	7.96e-161	0.303321	0.313	0.187	2.66e-156
MAPK1IP1L	0	0.30322	0.55	0.347	0
HNRNPA3	1.42e-247	0.303154	0.784	0.636	4.75e-243
TMEM251	0	0.303128	0.42	0.208	0
TMEM258	9.96e-255	0.3029	0.929	0.84	3.33e-250
C7orf73	2.66e-277	0.302613	0.776	0.645	8.89e-273
TSPAN13	1.2e-231	0.302213	0.411	0.242	4.02e-227
HMGN1	6.89e-102	0.302157	0.771	0.695	2.31e-97
PHIP	0	0.301937	0.466	0.263	0
PRPF40A	1.36e-270	0.301797	0.6	0.413	4.54e-266
PSMD7	2.97e-231	0.301755	0.685	0.522	9.92e-227
RBMS1	0	0.30162	0.297	0.093	0
GPX4	3.2e-229	0.301247	0.953	0.912	1.07e-224
GCA	1.02e-280	0.300668	0.4	0.222	3.4e-276
MANBAL	0	0.300452	0.524	0.328	0
VKORC1	6.18e-111	0.30018	0.773	0.653	2.07e-106
IMP4	1.1e-204	0.300143	0.584	0.42	3.69e-200
LGMN	1.27e-241	0.300067	0.458	0.292	4.25e-237
ENSA	1.09e-232	0.299968	0.745	0.586	3.65e-228
VEGFB	4.82e-219	0.299868	0.282	0.144	1.61e-214
PCBP1	4.53e-184	0.299643	0.752	0.636	1.52e-179
SYNCRIP	1.07e-298	0.299557	0.587	0.39	3.59e-294
CDC42EP1	8.47e-178	0.299289	0.396	0.26	2.84e-173
ATP6AP2	1.93e-200	0.298681	0.646	0.488	6.47e-196
LAMC1	0	0.298214	0.335	0.138	0
TIMMDC1	1.81e-236	0.2981	0.576	0.41	6.05e-232
MYH9	2.28e-223	0.297945	0.474	0.311	7.63e-219
RALY	7.76e-153	0.297824	0.583	0.468	2.6e-148
BCAR1	0	0.29764	0.343	0.169	0
NFKBIZ	3.74e-193	0.297622	0.405	0.257	1.25e-188
MYL12B	3.6e-200	0.297534	0.914	0.838	1.21e-195
PLEKHJ1	1.34e-228	0.297519	0.532	0.368	4.48e-224
MTHFD2L	7.48e-257	0.297499	0.414	0.245	2.5e-252
B4GALT1	2.37e-144	0.297465	0.426	0.297	7.94e-140
CHTOP	7.37e-281	0.297403	0.591	0.404	2.46e-276
SEZ6L2	6.89e-308	0.296955	0.345	0.164	2.3e-303
LIMS1	4.31e-291	0.296949	0.408	0.23	1.44e-286
ORMDL1	3.76e-270	0.296879	0.565	0.38	1.26e-265
VPS72	1.84e-304	0.296722	0.517	0.321	6.14e-300
RNF114	1.64e-204	0.296504	0.639	0.477	5.49e-200
TRMT6	5.23e-286	0.296149	0.396	0.221	1.75e-281
RHOA	9.39e-254	0.296133	0.821	0.705	3.14e-249
RBCK1	3.22e-65	0.295973	0.658	0.557	1.08e-60
CDC34	1.16e-233	0.295957	0.369	0.216	3.88e-229
ATP6V0D1	1.88e-266	0.295759	0.591	0.413	6.3e-262
LEPROTL1	5.47e-238	0.295719	0.502	0.323	1.83e-233
ATIC	0	0.295656	0.519	0.317	0
APEX1	4.44e-239	0.295423	0.711	0.564	1.49e-234
SMARCB1	5.17e-180	0.295302	0.454	0.319	1.73e-175
C8orf59	4.06e-218	0.295243	0.744	0.574	1.36e-213
CCT3	1.53e-207	0.295178	0.811	0.707	5.14e-203
TRAPPC1	2e-248	0.295161	0.671	0.509	6.68e-244
TSG101	1.67e-268	0.294994	0.572	0.39	5.58e-264
UFM1	2.29e-234	0.294851	0.555	0.386	7.65e-230
POLR2L	7.48e-118	0.294614	0.941	0.915	2.5e-113
POLR2J	3.67e-256	0.294595	0.823	0.704	1.23e-251
BAX	2.9e-251	0.294202	0.695	0.531	9.71e-247
DEDD2	1.44e-195	0.294126	0.317	0.186	4.82e-191
AAMP	3.95e-269	0.29408	0.616	0.436	1.32e-264
ANP32B	8.01e-199	0.294036	0.624	0.478	2.68e-194
CLASP2	0	0.293845	0.265	0.105	0
EIF3G	3.59e-191	0.293823	0.757	0.635	1.2e-186
BRD3	2.72e-300	0.293739	0.397	0.22	9.09e-296
EIF4A3	2.96e-110	0.293562	0.476	0.373	9.91e-106
TCAF1	9.74e-274	0.292947	0.405	0.232	3.26e-269
ADSL	3.58e-254	0.292803	0.531	0.353	1.2e-249
KHDRBS1	4.8e-205	0.292776	0.57	0.418	1.6e-200
YWHAQ	3.65e-222	0.292431	0.723	0.579	1.22e-217
ASNA1	2.62e-208	0.292126	0.627	0.472	8.78e-204
RSF1	0	0.291904	0.459	0.257	0
COX7A2	2.68e-194	0.291788	0.964	0.922	8.97e-190
DDX3X	8.07e-289	0.291661	0.548	0.359	2.7e-284
DYNC1H1	1.66e-259	0.291615	0.423	0.253	5.54e-255
SNW1	1.16e-297	0.291614	0.549	0.356	3.87e-293
SERINC1	8.48e-210	0.291578	0.471	0.314	2.84e-205
DDX18	1.33e-222	0.291271	0.659	0.51	4.46e-218
UBE2V2	2.73e-267	0.29121	0.707	0.529	9.12e-263
NPW	6.53e-308	0.291017	0.277	0.115	2.19e-303
BCLAF1	3.04e-284	0.290801	0.514	0.328	1.02e-279
FAM103A1	1.39e-227	0.290771	0.564	0.406	4.64e-223
BTF3	3.35e-167	0.29022	0.907	0.848	1.12e-162
DPP7	4.89e-179	0.290092	0.557	0.4	1.64e-174
PDCL3	0	0.289983	0.449	0.255	0
CNIH4	1.76e-245	0.28995	0.692	0.515	5.89e-241
MAGEC2	2.39e-218	0.289947	0.29	0.153	8e-214
RNF5	3.61e-170	0.289869	0.715	0.59	1.21e-165
P2RX4	0	0.289518	0.401	0.2	0
FKBP3	5.39e-185	0.289398	0.681	0.547	1.8e-180
SYF2	1.9e-189	0.289107	0.686	0.54	6.37e-185
CSNK2A1	0	0.289046	0.468	0.266	0
MRPL13	1.88e-264	0.288926	0.743	0.574	6.28e-260
RSRC2	9.55e-207	0.288763	0.648	0.489	3.19e-202
FN1	1.99e-06	0.288685	0.785	0.71	0.0665338
ARF4	2.17e-255	0.288608	0.779	0.636	7.25e-251
PDCD2	1.02e-215	0.288271	0.463	0.309	3.4e-211
XX-CR54.1	0	0.288181	0.273	0.07	0
PSENEN	5.49e-208	0.28742	0.673	0.528	1.84e-203
MRPL3	2.38e-279	0.287371	0.606	0.418	7.96e-275
ZFYVE21	0	0.287369	0.431	0.244	0
EIF1AX	1.18e-224	0.286152	0.734	0.577	3.94e-220
CSNK1E	0	0.286145	0.354	0.164	0
AKR1B1	3.08e-297	0.28608	0.265	0.11	1.03e-292
ZNF22	1.26e-208	0.286068	0.512	0.36	4.22e-204
SRF	0	0.286008	0.3	0.118	0
PLEKHF2	0	0.285952	0.396	0.213	0
ARPC4	1.21e-273	0.285889	0.61	0.423	4.04e-269
EIF3M	4.52e-216	0.285866	0.684	0.532	1.51e-211
KRT18	6.88e-51	0.285819	0.931	0.891	2.3e-46
LRRFIP1	6.94e-171	0.285627	0.535	0.396	2.32e-166
STXBP6	5.06e-251	0.285525	0.379	0.213	1.69e-246
DRAP1	1.24e-144	0.285426	0.802	0.686	4.13e-140
IMPDH2	5.01e-160	0.28542	0.592	0.457	1.68e-155
TRIB1	3.2e-117	0.285317	0.436	0.31	1.07e-112
PLEKHA1	4.88e-216	0.285128	0.384	0.235	1.63e-211
S100A1	9.35e-211	0.285119	0.252	0.124	3.13e-206
IVNS1ABP	2.65e-270	0.285057	0.369	0.201	8.88e-266
SNHG19	2.55e-240	0.284839	0.413	0.239	8.53e-236
BAK1	0	0.28457	0.341	0.14	0
TRIM44	7.4e-287	0.28372	0.416	0.24	2.48e-282
ZYX	1.53e-233	0.283621	0.45	0.281	5.12e-229
PRNP	0	0.28346	0.322	0.156	0
TBL1XR1	3.63e-248	0.283404	0.486	0.311	1.21e-243
AP3D1	3.49e-206	0.283363	0.423	0.273	1.17e-201
LINC00493	5.27e-177	0.28299	0.823	0.727	1.76e-172
NELFE	1.17e-247	0.28283	0.698	0.519	3.93e-243
SLC1A5	0	0.282825	0.286	0.095	0
ANP32A	6.31e-208	0.282644	0.641	0.491	2.11e-203
STRAP	2.34e-252	0.282476	0.641	0.468	7.83e-248
ZC3H13	5.82e-293	0.282454	0.443	0.261	1.95e-288
BAG6	5.1e-251	0.282266	0.554	0.382	1.71e-246
SKAP2	0	0.282162	0.379	0.189	0
FAM49B	2.16e-290	0.282076	0.529	0.332	7.23e-286
DPM3	1.03e-135	0.282016	0.744	0.639	3.45e-131
OTUB1	6.13e-287	0.281721	0.534	0.342	2.05e-282
IMPAD1	2.52e-112	0.281384	0.355	0.248	8.42e-108
ILK	4.98e-239	0.281302	0.531	0.361	1.67e-234
RTN3	6.7e-198	0.280657	0.661	0.501	2.24e-193
TRMT112	8.7e-225	0.280308	0.892	0.796	2.91e-220
ZFP36L1	1.59e-88	0.280218	0.721	0.622	5.31e-84
LAMTOR4	2.33e-220	0.280097	0.846	0.738	7.8e-216
ARFGAP3	0	0.279801	0.443	0.243	0
RHBDD2	1.74e-239	0.279721	0.578	0.401	5.82e-235
SUGT1	5.09e-291	0.279528	0.495	0.305	1.7e-286
NIP7	1.22e-303	0.279419	0.371	0.194	4.07e-299
RP11-798K3.2	0.000344921	0.279373	0.364	0.362	1
PTRF	0	0.279223	0.262	0.076	0
PCMT1	1.25e-240	0.278439	0.625	0.453	4.19e-236
CLDN7	4.13e-47	0.278306	0.398	0.345	1.38e-42
NRBP1	7.03e-246	0.277909	0.574	0.397	2.35e-241
EGLN1	7.04e-123	0.277887	0.387	0.273	2.35e-118
HIST1H1C	2.18e-44	0.277845	0.632	0.542	7.3e-40
NCKAP1	1.03e-258	0.277755	0.424	0.257	3.44e-254
LYPLA2	3.34e-241	0.277572	0.515	0.342	1.12e-236
BBX	6.69e-236	0.27748	0.495	0.324	2.24e-231
PPP1R2	6.79e-259	0.276934	0.501	0.325	2.27e-254
MFF	2.32e-247	0.276871	0.593	0.416	7.75e-243
HDAC1	1.04e-281	0.276855	0.536	0.348	3.48e-277
FGFR1OP2	0	0.276851	0.416	0.229	0
G6PC3	0	0.276818	0.354	0.165	0
SLC39A6	0	0.276475	0.372	0.186	0
PNISR	4.78e-179	0.276387	0.609	0.465	1.6e-174
PABPC4	9.29e-220	0.276183	0.494	0.323	3.11e-215
SERBP1	1.04e-177	0.276104	0.843	0.746	3.49e-173
METTL9	0	0.275887	0.37	0.179	0
RWDD4	2.69e-183	0.275533	0.335	0.203	9.01e-179
CLTA	7.1e-39	0.275384	0.713	0.675	2.38e-34
RASD1	8.06e-194	0.275308	0.307	0.166	2.7e-189
INO80C	5.3e-215	0.275301	0.424	0.262	1.77e-210
SHC1	1.92e-165	0.275174	0.406	0.268	6.42e-161
MRPL32	1.44e-236	0.275104	0.599	0.432	4.83e-232
SYPL1	4.92e-66	0.27495	0.651	0.568	1.65e-61
MAPK13	0	0.274695	0.276	0.078	0
SMARCC1	4.93e-234	0.274646	0.431	0.271	1.65e-229
VAT1	6.22e-212	0.274413	0.452	0.293	2.08e-207
AP2S1	4.72e-195	0.27436	0.839	0.733	1.58e-190
RBM25	6.53e-242	0.274305	0.614	0.444	2.19e-237
COX8A	2.51e-110	0.274274	0.932	0.866	8.41e-106
MAP1LC3A	2.17e-124	0.273915	0.392	0.276	7.26e-120
MAN1A2	2.8e-210	0.273791	0.466	0.311	9.35e-206
CACUL1	2.01e-206	0.273706	0.387	0.242	6.71e-202
SRM	2.88e-151	0.273614	0.436	0.302	9.63e-147
CNKSR3	5.39e-294	0.273543	0.356	0.184	1.8e-289
ERP44	1.15e-175	0.273183	0.574	0.431	3.85e-171
POLR2J3	6.56e-61	0.273152	0.487	0.406	2.2e-56
EIF4B	1.38e-130	0.273143	0.654	0.53	4.6e-126
UQCR10	2.7e-93	0.272879	0.947	0.906	9.03e-89
CNPY3	1.93e-177	0.272622	0.501	0.36	6.45e-173
MYDGF	3.5e-87	0.272443	0.739	0.651	1.17e-82
PLPP2	5.65e-165	0.272376	0.367	0.234	1.89e-160
UBA1	3.05e-293	0.272072	0.468	0.28	1.02e-288
NPEPPS	7.16e-239	0.272003	0.428	0.263	2.4e-234
GTF2A2	1.73e-243	0.271985	0.689	0.524	5.77e-239
CMTM7	0	0.271929	0.3	0.128	0
MPV17	0	0.271742	0.461	0.264	0
TARS	1.41e-175	0.271731	0.475	0.323	4.72e-171
C7orf50	1.08e-209	0.271664	0.617	0.457	3.62e-205
CORO1B	1.69e-213	0.271007	0.567	0.412	5.64e-209
FBL	1.75e-189	0.270735	0.681	0.537	5.86e-185
PRCP	1.37e-234	0.270724	0.441	0.276	4.59e-230
RBM3	1.01e-159	0.270601	0.727	0.617	3.39e-155
LINC00261	1.19e-47	0.270493	0.429	0.367	3.97e-43
CDC37	1.81e-257	0.270454	0.634	0.449	6.07e-253
PRRC2A	1.22e-303	0.27042	0.406	0.221	4.09e-299
FKBP8	5.55e-198	0.270345	0.782	0.661	1.86e-193
FAM46A	8.09e-152	0.270145	0.432	0.291	2.71e-147
GPATCH4	2.14e-196	0.270033	0.486	0.329	7.15e-192
COPB1	8.67e-274	0.269996	0.501	0.313	2.9e-269
GLO1	1.99e-85	0.269843	0.669	0.58	6.66e-81
CSTA	3.94e-45	0.269738	0.356	0.289	1.32e-40
ADD3	2.29e-305	0.26936	0.355	0.179	7.67e-301
FUNDC1	0	0.269147	0.388	0.186	0
SCO2	3.8e-233	0.268856	0.476	0.311	1.27e-228
LAMB1	0	0.268853	0.287	0.081	0
C6orf48	1.77e-167	0.26876	0.659	0.519	5.94e-163
PRKAR1B	0	0.268353	0.255	0.098	0
POLR2K	4.7e-214	0.268225	0.821	0.711	1.57e-209
PAPSS2	2.01e-177	0.267902	0.292	0.169	6.73e-173
ARF3	3.61e-218	0.267698	0.546	0.386	1.21e-213
TIMM8B	4.17e-70	0.267628	0.784	0.701	1.4e-65
PARVB	0	0.267121	0.305	0.12	0
CCNL1	2.22e-156	0.266936	0.61	0.481	7.43e-152
ARMCX3	0	0.266743	0.294	0.104	0
SERTAD3	0	0.266657	0.345	0.167	0
G3BP2	1.74e-281	0.266381	0.432	0.25	5.81e-277
SMARCA4	2.96e-247	0.266344	0.375	0.217	9.9e-243
APOA1BP	2.44e-59	0.266134	0.701	0.63	8.16e-55
BUD31	2.08e-227	0.265882	0.772	0.628	6.96e-223
SNHG15	0	0.265644	0.346	0.146	0
ZC3H12A	5.12e-211	0.265471	0.315	0.172	1.71e-206
H2AFV	5.71e-131	0.265403	0.687	0.589	1.91e-126
NRBF2	4.9e-189	0.265374	0.427	0.281	1.64e-184
PRR5	8.4e-238	0.265228	0.278	0.139	2.81e-233
RAB34	0	0.264111	0.256	0.077	0
USMG5	1.89e-92	0.264106	0.934	0.902	6.32e-88
VARS	7.95e-264	0.264061	0.368	0.202	2.66e-259
TIMM44	3.4e-190	0.263729	0.477	0.326	1.14e-185
MEIS2	5.95e-276	0.263601	0.345	0.176	1.99e-271
EIF3F	2.53e-101	0.263538	0.696	0.614	8.47e-97
TMEM106B	2.42e-174	0.263452	0.512	0.371	8.08e-170
WBSCR22	1.49e-196	0.263266	0.669	0.522	4.98e-192
RAN	5.36e-266	0.263108	0.877	0.757	1.79e-261
ARID4B	1.89e-261	0.263096	0.472	0.292	6.34e-257
MGST3	1.67e-89	0.262533	0.812	0.726	5.59e-85
DAZAP2	5.57e-179	0.262362	0.72	0.588	1.86e-174
TXNDC12	5.68e-185	0.262073	0.584	0.425	1.9e-180
TKT	5.77e-156	0.261756	0.756	0.635	1.93e-151
MSI2	0	0.261568	0.397	0.198	0
YWHAG	4.78e-207	0.261453	0.525	0.366	1.6e-202
TMEM230	1.17e-156	0.261328	0.774	0.669	3.91e-152
APOPT1	2.61e-226	0.261316	0.513	0.343	8.72e-222
PRPF38B	7.44e-214	0.261241	0.54	0.374	2.49e-209
GRB2	2.19e-169	0.260974	0.471	0.333	7.31e-165
DAXX	5.65e-273	0.260621	0.408	0.233	1.89e-268
TTC3	1.84e-125	0.260411	0.541	0.427	6.15e-121
DCUN1D5	8.97e-278	0.260385	0.463	0.277	3e-273
PFDN6	2.71e-126	0.260349	0.706	0.598	9.07e-122
ABCF1	9.85e-174	0.260331	0.62	0.47	3.3e-169
FUCA2	2.56e-188	0.260273	0.552	0.396	8.56e-184
ZNF24	7.07e-257	0.260061	0.455	0.28	2.37e-252
STXBP2	9.13e-294	0.259872	0.412	0.232	3.05e-289
CDK16	0	0.259808	0.38	0.196	0
SKIL	0	0.259753	0.375	0.176	0
ZNF428	6.6e-89	0.259449	0.538	0.464	2.21e-84
GPBP1	2.4e-158	0.25927	0.589	0.463	8.04e-154
NOSIP	3.67e-228	0.258968	0.623	0.457	1.23e-223
RBPJ	5.28e-198	0.258588	0.435	0.284	1.77e-193
MZT2A	9.59e-97	0.258278	0.632	0.549	3.21e-92
MLF2	2.44e-182	0.257939	0.757	0.64	8.15e-178
LIMA1	1.41e-302	0.25768	0.317	0.148	4.72e-298
CD68	1.87e-217	0.257577	0.34	0.192	6.24e-213
INTS6	0	0.257571	0.4	0.212	0
CSRNP1	0	0.257558	0.285	0.119	0
FXYD5	3.3e-182	0.257532	0.264	0.141	1.1e-177
TMEM9	1e-179	0.257492	0.574	0.422	3.35e-175
MRPL42	6.82e-217	0.25737	0.633	0.468	2.28e-212
ASAP1	6.18e-301	0.25732	0.322	0.156	2.07e-296
CBX6	0	0.257178	0.291	0.105	0
CHID1	1.05e-124	0.257064	0.53	0.406	3.53e-120
PDK1	2.31e-224	0.256664	0.262	0.131	7.73e-220
DNALI1	0	0.256617	0.35	0.156	0
HNRNPF	1.03e-130	0.256567	0.726	0.633	3.44e-126
LDLR	5.95e-145	0.25653	0.385	0.262	1.99e-140
SNRPF	4.02e-199	0.256297	0.83	0.716	1.35e-194
TMEM181	0	0.255631	0.276	0.116	0
MRPL43	7.75e-159	0.255409	0.655	0.526	2.59e-154
ELMSAN1	1.54e-267	0.254968	0.281	0.13	5.15e-263
NUDT9	1.47e-241	0.254823	0.445	0.278	4.93e-237
HCFC1R1	6.01e-139	0.254805	0.462	0.324	2.01e-134
TAF3	0	0.254739	0.367	0.166	0
REXO2	2.87e-183	0.254733	0.564	0.408	9.6e-179
PPIL4	0	0.254674	0.376	0.194	0
HNRNPH3	2.96e-273	0.254662	0.597	0.403	9.89e-269
ZFHX3	0	0.254628	0.331	0.158	0
CYP17A1	2.69e-15	0.254167	0.25	0.3	8.99e-11
SPAG16	2.75e-248	0.253331	0.4	0.231	9.18e-244
BRI3	7.23e-29	0.25307	0.625	0.549	2.42e-24
DCAF7	2.06e-207	0.25287	0.47	0.311	6.88e-203
RIOK3	5.34e-161	0.252247	0.419	0.281	1.79e-156
SEMA6A	0	0.252127	0.275	0.114	0
PLEKHA5	6.13e-289	0.252058	0.42	0.236	2.05e-284
DYNC1LI2	8.02e-287	0.251998	0.442	0.258	2.68e-282
YAE1D1	1.02e-306	0.251984	0.295	0.132	3.42e-302
RHOG	4.37e-298	0.251841	0.421	0.235	1.46e-293
PHC2	3.85e-228	0.251677	0.301	0.158	1.29e-223
FAAP20	5.76e-84	0.251646	0.552	0.459	1.93e-79
PTBP1	1.09e-205	0.251576	0.517	0.362	3.64e-201
CLPTM1L	1.63e-137	0.251281	0.359	0.24	5.46e-133
RB1CC1	1.72e-138	0.25122	0.468	0.34	5.76e-134
UBXN1	1.13e-168	0.251116	0.717	0.58	3.79e-164
MED4	7.01e-205	0.250756	0.539	0.38	2.34e-200
YIPF3	3.09e-141	0.250527	0.68	0.561	1.03e-136
LUZP1	0	0.250304	0.296	0.133	0
EIF5A	8.24e-169	0.250289	0.658	0.491	2.76e-164
CHRDL2	6.44e-114	0.250165	0.272	0.17	2.15e-109
SEC11A	1.2e-115	0.250067	0.732	0.645	4.02e-111
DDX17	1.19e-173	0.250042	0.573	0.44	3.98e-169
FAM210A	1.67e-222	0.250032	0.303	0.163	5.58e-218
ASGR2	1.02e-50	-0.25063	0.566	0.645	3.43e-46
MYO1B	3.89e-49	-0.250882	0.328	0.387	1.3e-44
UBE2T	0.28368	-0.252071	0.271	0.255	1
ESPN	3.06e-86	-0.254179	0.297	0.397	1.02e-81
DHTKD1	3.43e-57	-0.254762	0.285	0.347	1.15e-52
TMEM106C	3.53e-09	-0.255129	0.554	0.52	0.000118121
ADH1C	2.48e-161	-0.256854	0.238	0.394	8.3e-157
SMC4	0.513958	-0.257192	0.325	0.3	1
MRPL12	2.48e-46	-0.257624	0.68	0.682	8.28e-42
ISOC1	6.25e-75	-0.257654	0.306	0.383	2.09e-70
STMN1	8.73e-10	-0.257771	0.686	0.607	2.92e-05
LEPR	2.05e-72	-0.257874	0.229	0.319	6.86e-68
TMEM256	1.34e-38	-0.25788	0.622	0.621	4.49e-34
REEP6	3.58e-65	-0.25858	0.44	0.514	1.2e-60
NNMT	5.35e-44	-0.262052	0.378	0.289	1.79e-39
DGAT2	3.44e-93	-0.262719	0.217	0.311	1.15e-88
TP53TG1	3.37e-51	-0.262723	0.348	0.411	1.13e-46
IQGAP2	7.71e-73	-0.262899	0.32	0.387	2.58e-68
IGFBP4	8.96e-80	-0.263139	0.412	0.493	3e-75
NAT8	8.24e-60	-0.26371	0.185	0.252	2.76e-55
TMEM120A	6.93e-68	-0.264267	0.388	0.449	2.32e-63
ATP5G1	9.84e-61	-0.264284	0.86	0.847	3.29e-56
C17orf89	7.24e-29	-0.265	0.499	0.526	2.42e-24
TCEA2	3.34e-16	-0.265292	0.338	0.365	1.12e-11
PMVK	6.52e-56	-0.265924	0.61	0.62	2.18e-51
RCL1	2e-43	-0.266424	0.207	0.26	6.7e-39
NIT2	1.23e-46	-0.266516	0.484	0.512	4.11e-42
TDO2	1.26e-100	-0.272243	0.334	0.433	4.2e-96
PECR	1.81e-81	-0.277146	0.266	0.345	6.05e-77
ATP6V0E2	4.7e-69	-0.277707	0.259	0.331	1.57e-64
PDK4	3.65e-64	-0.277822	0.363	0.435	1.22e-59
SELENBP1	3.44e-42	-0.278136	0.506	0.541	1.15e-37
ALAS1	1.56e-19	-0.280204	0.423	0.433	5.22e-15
NENF	7.95e-36	-0.281318	0.575	0.589	2.66e-31
C7orf55	1.5e-06	-0.282654	0.517	0.508	0.0500237
GALT	4.22e-21	-0.283309	0.33	0.365	1.41e-16
MRPL55	8.33e-59	-0.284147	0.694	0.683	2.79e-54
HNF4A	1.15e-47	-0.285938	0.382	0.434	3.86e-43
GLRX	3.42e-60	-0.28775	0.403	0.458	1.14e-55
HLA-DPA1	3.82e-06	-0.287992	0.331	0.324	0.127733
ST3GAL1	2.53e-98	-0.288429	0.204	0.293	8.47e-94
SLC37A4	5.45e-59	-0.289009	0.35	0.411	1.82e-54
ANAPC11	4.05e-82	-0.290337	0.877	0.849	1.36e-77
AGMO	4.48e-195	-0.290925	0.141	0.287	1.5e-190
RHOB	1.64e-82	-0.293537	0.631	0.679	5.49e-78
GCDH	3.26e-103	-0.296336	0.187	0.285	1.09e-98
CENPW	6.78e-07	-0.296781	0.307	0.305	0.022681
QPRT	5.09e-70	-0.296955	0.606	0.667	1.7e-65
C8A	3.58e-131	-0.297811	0.269	0.388	1.2e-126
HYAL1	7.02e-80	-0.297996	0.264	0.347	2.35e-75
F7	1.82e-225	-0.298008	0.107	0.251	6.1e-221
DHFR	2.98e-108	-0.298981	0.181	0.278	9.96e-104
SLC9A3R2	0.239482	-0.3	0.345	0.303	1
CLDN15	1.54e-121	-0.300976	0.157	0.261	5.16e-117
HSD17B8	4.01e-123	-0.306037	0.277	0.393	1.34e-118
PRADC1	5.14e-112	-0.306505	0.234	0.336	1.72e-107
PEMT	1.65e-57	-0.307481	0.269	0.333	5.52e-53
NDFIP1	2.01e-85	-0.307677	0.533	0.573	6.73e-81
SQSTM1	1.61e-29	-0.307903	0.845	0.785	5.39e-25
CGNL1	2.58e-217	-0.309143	0.116	0.258	8.64e-213
ACOX1	2.61e-64	-0.310541	0.354	0.419	8.74e-60
DNPH1	1.28e-78	-0.314504	0.698	0.743	4.27e-74
ALDH4A1	3.98e-100	-0.314946	0.23	0.325	1.33e-95
CFH	3.72e-186	-0.315468	0.48	0.691	1.25e-181
CYP4F11	3.5e-179	-0.31585	0.14	0.273	1.17e-174
ASL	2.44e-55	-0.316553	0.56	0.605	8.18e-51
OCEL1	1.24e-121	-0.316987	0.258	0.362	4.14e-117
HMGCS2	1.2e-204	-0.319033	0.597	0.718	4.02e-200
SLC25A10	8.29e-126	-0.319816	0.23	0.335	2.77e-121
RP11-1151B14.3	5.31e-149	-0.320034	0.15	0.274	1.78e-144
NDUFV3	5.25e-37	-0.32049	0.623	0.625	1.76e-32
ABAT	1.08e-224	-0.322342	0.109	0.254	3.6e-220
ACAA2	1.78e-86	-0.323113	0.695	0.705	5.96e-82
EVA1A	0	-0.324162	0.082	0.259	0
SERPIND1	1.35e-86	-0.324316	0.563	0.632	4.51e-82
CMBL	2.59e-104	-0.325081	0.406	0.495	8.68e-100
NQO2	1.72e-50	-0.326089	0.498	0.506	5.76e-46
SORBS2	2.76e-76	-0.32711	0.321	0.402	9.23e-72
TSC22D3	4.14e-48	-0.327732	0.36	0.407	1.39e-43
PCBD1	2.86e-116	-0.32875	0.8	0.82	9.57e-112
TKFC	2.84e-40	-0.328866	0.277	0.321	9.49e-36
ACAT2	1.28e-54	-0.329039	0.499	0.532	4.29e-50
GPT2	1.38e-107	-0.329166	0.19	0.287	4.63e-103
CDK5RAP3	1.05e-45	-0.330528	0.368	0.415	3.51e-41
ITPR2	1.95e-150	-0.331467	0.15	0.27	6.52e-146
HADH	2.51e-93	-0.333776	0.333	0.413	8.41e-89
CP	2.89e-285	-0.334964	0.376	0.604	9.66e-281
AMDHD1	8.01e-212	-0.340654	0.127	0.267	2.68e-207
FH	2.41e-58	-0.342897	0.446	0.481	8.05e-54
DDAH1	4.88e-215	-0.34316	0.172	0.323	1.63e-210
HBB	3.96e-50	-0.343307	0.252	0.181	1.32e-45
ACMSD	2.49e-178	-0.346579	0.168	0.303	8.34e-174
EHHADH	1.68e-190	-0.34659	0.157	0.294	5.61e-186
MACROD1	5.35e-89	-0.348586	0.199	0.284	1.79e-84
MMAB	4.48e-64	-0.349505	0.451	0.491	1.5e-59
PDZK1IP1	8.8e-246	-0.351606	0.105	0.269	2.95e-241
PSME2	1.69e-152	-0.351832	0.804	0.817	5.67e-148
PRG4	2.3e-248	-0.352202	0.111	0.27	7.69e-244
CRYL1	2.64e-124	-0.353129	0.37	0.475	8.82e-120
TXNIP	3.18e-19	-0.356496	0.373	0.395	1.06e-14
GOT1	4.76e-84	-0.359407	0.46	0.526	1.59e-79
SDC2	1.14e-142	-0.35963	0.548	0.643	3.8e-138
MGST2	2.1e-93	-0.359726	0.641	0.661	7.01e-89
MTHFD1	1.35e-151	-0.363707	0.248	0.366	4.51e-147
ALDH3A2	3.68e-76	-0.367358	0.382	0.444	1.23e-71
EPHX2	3.4e-168	-0.367497	0.225	0.36	1.14e-163
SERPINA11	1.08e-151	-0.3677	0.137	0.253	3.62e-147
AOX1	2.07e-119	-0.368095	0.182	0.291	6.94e-115
PRDX6	7.52e-153	-0.36915	0.869	0.863	2.51e-148
ATF5	1.16e-12	-0.370703	0.243	0.265	3.88e-08
HSD17B4	1.23e-106	-0.374133	0.368	0.45	4.11e-102
DHCR24	1.23e-87	-0.374892	0.573	0.603	4.12e-83
CD302	2.56e-146	-0.375627	0.267	0.379	8.55e-142
FCGRT	5.23e-111	-0.37674	0.615	0.643	1.75e-106
GLUD1	4.39e-114	-0.379237	0.42	0.496	1.47e-109
SMLR1	1.12e-162	-0.383782	0.318	0.448	3.74e-158
SMIM19	2.88e-134	-0.386236	0.375	0.475	9.62e-130
ACSM1	0	-0.3881	0.071	0.25	0
CCL15	1.67e-101	-0.389976	0.39	0.466	5.58e-97
TMEM205	2.92e-115	-0.391704	0.732	0.728	9.75e-111
CEBPA	6.04e-147	-0.39251	0.228	0.35	2.02e-142
RARRES3	1.03e-136	-0.393967	0.35	0.467	3.45e-132
SUCLG1	3.02e-54	-0.39419	0.644	0.66	1.01e-49
CYP2C8	8.98e-180	-0.395333	0.176	0.322	3.01e-175
CADM1	3.15e-201	-0.40017	0.264	0.415	1.05e-196
C5	4.2e-123	-0.402948	0.342	0.447	1.4e-118
ARL6IP1	1.23e-42	-0.403386	0.647	0.659	4.12e-38
SLC27A2	0	-0.404104	0.074	0.261	0
C19orf60	5.71e-146	-0.404432	0.432	0.526	1.91e-141
HSD17B10	1.62e-127	-0.405347	0.73	0.741	5.41e-123
ASPSCR1	6.36e-37	-0.406521	0.365	0.397	2.13e-32
SCCPDH	2.19e-129	-0.408945	0.579	0.62	7.32e-125
TMEM56	6.09e-223	-0.409417	0.218	0.368	2.04e-218
TTPA	0	-0.413655	0.06	0.271	0
NUCKS1	1.44e-101	-0.414293	0.773	0.777	4.81e-97
TK1	1.24e-51	-0.417326	0.191	0.25	4.15e-47
FDPS	2.23e-101	-0.418938	0.747	0.771	7.45e-97
HINT1	0	-0.419083	0.969	0.953	0
C1R	3.75e-211	-0.42048	0.437	0.593	1.25e-206
ACADSB	1.67e-155	-0.421273	0.291	0.41	5.58e-151
SAR1B	3.19e-151	-0.422341	0.535	0.594	1.07e-146
GC	0	-0.422675	0.611	0.809	0
CAT	4.68e-99	-0.425216	0.527	0.583	1.57e-94
APOC4-APOC2	1.4e-264	-0.426096	0.165	0.329	4.7e-260
C8B	0	-0.428133	0.202	0.432	0
MSMO1	2.28e-74	-0.431598	0.427	0.491	7.62e-70
DHRS1	2.5e-245	-0.433102	0.221	0.382	8.35e-241
F5	3.35e-231	-0.433216	0.328	0.485	1.12e-226
ST6GAL1	1.82e-279	-0.433369	0.204	0.381	6.08e-275
C1S	9.14e-252	-0.4352	0.563	0.687	3.06e-247
G0S2	8.3e-32	-0.43623	0.424	0.461	2.78e-27
CYP4F2	0	-0.438713	0.05	0.26	0
DUSP23	1.24e-188	-0.445198	0.592	0.657	4.16e-184
IL32	8.46e-79	-0.445518	0.744	0.751	2.83e-74
GSTK1	5.46e-224	-0.447604	0.752	0.77	1.83e-219
A2M	3.49e-50	-0.449669	0.359	0.426	1.17e-45
ITIH2	4.66e-176	-0.450014	0.569	0.672	1.56e-171
ANXA6	4.69e-274	-0.451245	0.181	0.348	1.57e-269
BDH1	0	-0.451383	0.072	0.293	0
KIF22	1.19e-122	-0.452261	0.383	0.469	3.98e-118
DHRS4	1.48e-200	-0.452643	0.233	0.38	4.96e-196
HPGD	1.4e-129	-0.453281	0.191	0.306	4.69e-125
C3	1.81e-128	-0.454368	0.669	0.734	6.06e-124
LBP	5.93e-259	-0.459833	0.287	0.474	1.98e-254
SLCO1B1	0	-0.460745	0.043	0.268	0
KIAA0101	1.46e-05	-0.461631	0.278	0.274	0.489893
HLA-DRA	8.65e-13	-0.465557	0.543	0.498	2.89e-08
MRPL41	2.2e-192	-0.46559	0.634	0.713	7.37e-188
CTTN	2.8e-19	-0.47	0.513	0.42	9.38e-15
AR	0	-0.474814	0.085	0.282	0
ECHS1	1.86e-246	-0.475691	0.797	0.809	6.21e-242
GPX1	4e-131	-0.478562	0.846	0.842	1.34e-126
SLC22A18	5.5e-194	-0.481714	0.372	0.491	1.84e-189
ABCA6	0	-0.486347	0.044	0.26	0
UGT2B10	1.61e-286	-0.487338	0.123	0.303	5.4e-282
PRODH2	0	-0.487672	0.175	0.379	0
PPP1R1A	5.14e-49	-0.489025	0.239	0.292	1.72e-44
SLC51A	0	-0.49177	0.078	0.3	0
SCD	5.21e-10	-0.492415	0.588	0.548	1.74e-05
CDKN3	7.2e-30	-0.493448	0.276	0.312	2.41e-25
DECR1	9.68e-182	-0.495982	0.645	0.69	3.24e-177
DHRS4L2	4.98e-90	-0.49737	0.47	0.521	1.67e-85
TNFSF10	1.28e-266	-0.497403	0.259	0.445	4.28e-262
UGT2B7	3.2e-215	-0.499023	0.292	0.471	1.07e-210
SULT1A1	2.8e-171	-0.499384	0.269	0.392	9.38e-167
SCP2	3.47e-283	-0.500377	0.754	0.798	1.16e-278
MGMT	6.1e-212	-0.500813	0.551	0.622	2.04e-207
UGP2	5.08e-88	-0.501501	0.658	0.662	1.7e-83
FASN	1.39e-58	-0.503267	0.313	0.37	4.64e-54
POR	9.8e-161	-0.507411	0.55	0.615	3.28e-156
GCHFR	3.85e-203	-0.510455	0.588	0.666	1.29e-198
ALDH7A1	3.91e-235	-0.511343	0.369	0.495	1.31e-230
UPB1	0	-0.51221	0.22	0.427	0
NEAT1	3.7e-35	-0.514699	0.801	0.769	1.24e-30
MTTP	0	-0.515905	0.199	0.393	0
CFB	8.95e-191	-0.518158	0.49	0.606	2.99e-186
HMGB2	2.65e-10	-0.51849	0.502	0.41	8.88e-06
GALK1	7.31e-186	-0.521021	0.623	0.658	2.45e-181
BIRC5	1.07e-16	-0.52303	0.279	0.289	3.57e-12
MPST	2.13e-224	-0.525242	0.655	0.712	7.14e-220
TST	3.57e-209	-0.528435	0.41	0.529	1.19e-204
CDHR5	0	-0.530968	0.131	0.363	0
SERPINF1	8.62e-222	-0.533764	0.652	0.733	2.88e-217
G6PC	3.76e-263	-0.53385	0.17	0.336	1.26e-258
ADH6	0	-0.534311	0.088	0.304	0
MTHFS	1.94e-237	-0.542821	0.453	0.559	6.48e-233
NDUFA2	0	-0.546316	0.802	0.813	0
ACAT1	5.74e-169	-0.550077	0.552	0.607	1.92e-164
GSTA2	2.42e-53	-0.561849	0.342	0.4	8.11e-49
HIST1H4C	3.78e-35	-0.562481	0.644	0.53	1.27e-30
NUSAP1	2.84e-38	-0.568465	0.221	0.26	9.49e-34
STARD10	1.93e-130	-0.571175	0.47	0.536	6.46e-126
ANGPTL8	0	-0.572677	0.066	0.258	0
ABCB4	0	-0.57828	0.097	0.272	0
VAMP5	1.22e-222	-0.57951	0.528	0.614	4.09e-218
BHMT2	3.1e-206	-0.58101	0.373	0.487	1.04e-201
GSTO1	0	-0.581996	0.761	0.807	0
OTC	0	-0.583848	0.094	0.352	0
FGL1	4.8e-116	-0.585124	0.643	0.709	1.61e-111
PTTG1	0.785277	-0.586644	0.359	0.318	1
GPAM	1.94e-298	-0.586683	0.106	0.278	6.5e-294
GLYAT	0	-0.587239	0.011	0.25	0
GAMT	2.36e-273	-0.588128	0.58	0.698	7.91e-269
FGA	1.4e-277	-0.589719	0.638	0.788	4.67e-273
PGRMC1	1.33e-236	-0.590296	0.556	0.646	4.45e-232
PPP1R16A	1.59e-279	-0.592666	0.612	0.691	5.32e-275
SERPINA4	0	-0.59329	0.259	0.454	0
SERPINF2	1.91e-252	-0.593475	0.452	0.599	6.39e-248
FGB	0	-0.595426	0.598	0.837	0
CYP4A11	0	-0.59617	0.067	0.311	0
ECI2	5.96e-266	-0.599968	0.591	0.658	1.99e-261
C8G	0	-0.602338	0.478	0.656	0
PON3	1.57e-286	-0.609123	0.374	0.529	5.24e-282
CES2	0	-0.609533	0.437	0.616	0
ADIRF	1.22e-69	-0.609754	0.251	0.321	4.08e-65
FUOM	0	-0.613735	0.567	0.686	0
ALDH6A1	0	-0.61803	0.348	0.521	0
NAPRT	0	-0.618052	0.328	0.491	0
HAAO	2.91e-287	-0.618295	0.322	0.481	9.74e-283
SLC38A4	0	-0.621572	0.136	0.322	0
AKR1C1	2.36e-297	-0.630519	0.517	0.73	7.89e-293
FETUB	0	-0.633403	0.035	0.299	0
PON1	0	-0.636715	0.356	0.594	0
PROC	0	-0.640674	0.437	0.573	0
BCHE	1.1e-238	-0.644605	0.266	0.437	3.68e-234
PIPOX	0	-0.647185	0.175	0.415	0
PCYT2	0	-0.647702	0.323	0.489	0
UBD	1.99e-89	-0.651292	0.254	0.33	6.66e-85
RBP5	1.25e-267	-0.651305	0.311	0.483	4.18e-263
FGGY	0	-0.654847	0.292	0.522	0
HAO1	0	-0.655222	0.158	0.425	0
MGST1	0	-0.658187	0.899	0.921	0
LECT2	0	-0.658418	0.018	0.263	0
CD14	1.07e-235	-0.659533	0.188	0.336	3.56e-231
OSGIN1	2.56e-276	-0.664646	0.278	0.433	8.57e-272
GADD45G	6.48e-158	-0.665354	0.294	0.411	2.17e-153
CES1	5.04e-185	-0.666474	0.842	0.853	1.69e-180
AKR7A3	6.19e-265	-0.669682	0.273	0.429	2.07e-260
VTN	0	-0.670929	0.822	0.917	0
AKR1A1	0	-0.671893	0.617	0.692	0
DIO1	0	-0.677498	0.159	0.415	0
METTL7A	0	-0.683696	0.359	0.565	0
SDC1	0	-0.686403	0.451	0.599	0
DBI	3e-280	-0.693603	0.905	0.906	1e-275
HRSP12	2.96e-211	-0.697546	0.562	0.625	9.92e-207
SPP2	0	-0.698181	0.038	0.269	0
FAH	0	-0.704614	0.397	0.576	0
CYP3A5	6.47e-203	-0.70583	0.489	0.597	2.16e-198
AKR1C4	5.45e-255	-0.706226	0.376	0.546	1.82e-250
CISD3	0	-0.711968	0.685	0.74	0
TMEM176A	0	-0.718027	0.69	0.833	0
ASPDH	0	-0.721319	0.048	0.326	0
STRA13	5.47e-168	-0.725019	0.653	0.675	1.83e-163
SLC38A3	0	-0.72679	0.192	0.432	0
FMO5	0	-0.729382	0.393	0.574	0
ETNK2	0	-0.736412	0.147	0.382	0
GPT	0	-0.737668	0.08	0.326	0
GJB1	0	-0.741287	0.413	0.62	0
TM7SF2	3.16e-170	-0.743241	0.386	0.484	1.06e-165
SEC14L2	0	-0.743477	0.133	0.37	0
RGN	0	-0.746034	0.224	0.445	0
F10	0	-0.74762	0.386	0.566	0
ECHDC2	0	-0.747945	0.412	0.564	0
SOD1	0	-0.751963	0.942	0.942	0
HINT2	3.67e-285	-0.753509	0.609	0.686	1.23e-280
RDH16	0	-0.754614	0.038	0.288	0
CPB2	0	-0.762245	0.331	0.617	0
ORM1	0	-0.765773	0.613	0.875	0
MST1	0	-0.766002	0.166	0.398	0
GPX3	0	-0.769797	0.498	0.638	0
ASGR1	0	-0.770573	0.665	0.798	0
FMO3	0	-0.777695	0.125	0.417	0
SERPINA6	0	-0.779552	0.503	0.662	0
ANG	2.18e-189	-0.781874	0.713	0.772	7.28e-185
ASS1	0	-0.784623	0.474	0.605	0
HFE2	0	-0.7858	0.043	0.353	0
NUPR1	0	-0.788861	0.679	0.813	0
PEBP1	0	-0.798581	0.926	0.942	0
UBE2C	0.000219027	-0.798728	0.326	0.276	1
ACSL1	0	-0.79895	0.239	0.45	0
FTCD	0	-0.802384	0.167	0.408	0
F2	0	-0.805535	0.595	0.753	0
UQCRQ	0	-0.807664	0.955	0.953	0
NR1I3	0	-0.817782	0.038	0.315	0
AADAC	0	-0.837386	0.232	0.515	0
AMBP	0	-0.840138	0.969	0.976	0
SERPING1	0	-0.841866	0.696	0.764	0
CHPT1	0	-0.843286	0.383	0.545	0
CYP8B1	0	-0.847243	0.017	0.294	0
TMEM176B	0	-0.847257	0.705	0.848	0
ATOX1	0	-0.852698	0.836	0.863	0
GSTA1	0	-0.856667	0.675	0.834	0
SORD	0	-0.857825	0.438	0.607	0
BLVRB	5.71e-282	-0.860836	0.765	0.778	1.91e-277
ADI1	0	-0.871217	0.752	0.822	0
ACAA1	0	-0.872716	0.493	0.621	0
PLG	0	-0.876394	0.408	0.66	0
TF	0	-0.879675	0.892	0.914	0
SHMT1	0	-0.881462	0.185	0.466	0
DPYS	0	-0.884058	0.116	0.451	0
GLYCTK	0	-0.889163	0.306	0.54	0
CYP4F3	0	-0.890173	0.187	0.412	0
PRAP1	0	-0.890408	0.763	0.824	0
APOB	0	-0.894489	0.58	0.746	0
CDO1	0	-0.894767	0.083	0.411	0
MLXIPL	0	-0.901683	0.29	0.481	0
ACOX2	0	-0.915591	0.144	0.431	0
HAGH	0	-0.918264	0.468	0.611	0
PXMP2	0	-0.91899	0.37	0.567	0
HPR	0	-0.922878	0.05	0.295	0
PCK2	0	-0.928599	0.301	0.52	0
CBR1	0	-0.936512	0.671	0.74	0
COL18A1	0	-0.942354	0.178	0.452	0
AQP9	0	-0.947342	0.05	0.332	0
UGT2B4	0	-0.952147	0.311	0.607	0
AKR1C2	2.96e-101	-0.953377	0.438	0.52	9.9e-97
LINC01485	0	-0.953981	0.064	0.424	0
APOA5	0	-0.955191	0.142	0.426	0
ITIH1	0	-0.965268	0.534	0.706	0
CD74	3.96e-44	-0.966613	0.666	0.612	1.32e-39
RAMP1	0	-0.967484	0.403	0.604	0
SEPP1	0	-0.977115	0.819	0.913	0
SERPINA7	0	-0.985238	0.108	0.306	0
GNMT	0	-0.985973	0.074	0.285	0
PCK1	0	-0.993217	0.362	0.561	0
LEAP2	0	-0.995889	0.476	0.629	0
EBP	0	-1.03591	0.591	0.728	0
PAH	0	-1.03763	0.308	0.565	0
CFHR1	0	-1.04313	0.363	0.693	0
ADH1A	0	-1.04602	0.214	0.39	0
SLC27A5	0	-1.04965	0.365	0.553	0
CYP27A1	0	-1.05952	0.323	0.553	0
GATM	0	-1.0781	0.616	0.746	0
ALDH2	0	-1.12013	0.489	0.661	0
CCL16	0	-1.13254	0.191	0.505	0
APCS	0	-1.15104	0.221	0.55	0
ALB	0	-1.15234	0.721	0.921	0
MASP2	0	-1.15956	0.047	0.441	0
KHK	0	-1.1668	0.376	0.61	0
ACSM2A	0	-1.16702	0.06	0.452	0
CFHR2	0	-1.17002	0.102	0.375	0
ALDH1L1	0	-1.19042	0.111	0.386	0
ACSM2B	0	-1.19824	0.115	0.519	0
GRHPR	0	-1.20238	0.582	0.699	0
AFM	0	-1.20905	0.06	0.287	0
APOA1	0	-1.21305	0.742	0.89	0
C4BPB	0	-1.22162	0.436	0.673	0
C4BPA	0	-1.23435	0.179	0.448	0
HGD	0	-1.24485	0.384	0.625	0
GGH	0	-1.2539	0.645	0.713	0
ORM2	0	-1.26321	0.6	0.822	0
ANGPTL3	0	-1.28416	0.23	0.538	0
F12	0	-1.31224	0.135	0.527	0
INSIG1	0	-1.31671	0.427	0.621	0
ITIH3	0	-1.34254	0.247	0.628	0
SLC22A7	0	-1.37019	0.048	0.358	0
SAA4	0	-1.38463	0.064	0.474	0
BAAT	0	-1.38616	0.303	0.659	0
CYP2C9	0	-1.38776	0.069	0.379	0
SDS	0	-1.38776	0.049	0.299	0
APOE	0	-1.39634	0.751	0.86	0
TTR	0	-1.39938	0.856	0.923	0
IGFBP2	3.58e-156	-1.40147	0.348	0.448	1.2e-151
EPHX1	0	-1.40502	0.673	0.777	0
SLC2A2	0	-1.42052	0.173	0.599	0
SULT2A1	0	-1.45223	0.212	0.565	0
APOC2	0	-1.47419	0.419	0.71	0
APOM	0	-1.48109	0.451	0.679	0
FBP1	0	-1.48265	0.122	0.478	0
CYB5A	0	-1.49377	0.769	0.863	0
FXYD1	3.12e-291	-1.52398	0.316	0.488	1.04e-286
CPS1	0	-1.54484	0.063	0.466	0
MAT1A	0	-1.546	0.27	0.597	0
ARG1	0	-1.54679	0.092	0.556	0
HSD17B6	0	-1.59199	0.265	0.653	0
BHMT	0	-1.62176	0.194	0.483	0
AZGP1	0	-1.68898	0.345	0.711	0
ADH4	0	-1.77443	0.014	0.289	0
TAT	0	-1.77526	0.063	0.449	0
GLUL	2.27e-157	-1.87152	0.654	0.699	7.58e-153
HPX	0	-1.88171	0.359	0.662	0
CYP2D6	0	-1.8861	0.143	0.533	0
CYP2A7	0	-1.89388	0.019	0.313	0
HRG	0	-1.92417	0.133	0.59	0
APOH	0	-2.03721	0.796	0.914	0
APOC1	0	-2.08869	0.935	0.978	0
ALDOB	0	-2.15586	0.241	0.692	0
A1BG	0	-2.15897	0.211	0.604	0
RBP4	0	-2.17869	0.759	0.921	0
FABP1	0	-2.24243	0.624	0.816	0
ADH1B	0	-2.25856	0.167	0.546	0
AGXT	0	-2.29009	0.327	0.685	0
SAA1	0	-2.31246	0.068	0.312	0
APOA2	0	-2.36403	0.854	0.943	0
DCXR	0	-2.45503	0.665	0.835	0
HULC	0	-2.45708	0.187	0.639	0
KNG1	0	-2.46127	0.315	0.743	0
AHSG	0	-2.6589	0.344	0.748	0
APOC3	0	-2.75398	0.585	0.867	0
HPD	0	-2.78994	0.044	0.437	0
HP	0	-2.85063	0.234	0.603	0
SERPINC1	0	-2.93757	0.137	0.674	0
CYP2E1	0	-3.35185	0.066	0.374	0
