# Supplementary material for: Single-cell tumor heterogeneity landscape of hepatocellular carcinoma: unraveling the pro-metastatic subtype and its interaction loop with fibroblasts
Source: Mol Cancer. 2024 Aug 2;23:157. doi: 10.1186/s12943-024-02062-3 (PMC11295380; doi:10.1186/s12943-024-02062-3)
Supplement: Supplementary file 3 — Supplementary Material 3 [file 12943_2024_2062_MOESM3_ESM.xlsx]

## Sheet: sheet1
	level	scRNA-HCC	TCGA-LIHC	Fudan-HCC	TMA
		(N=34)	(N=361)	(N=159)	(N=121)
Age (median [IQR])		67.00 [60.50, 74.00]	61.00 [51.75, 69.00]	54.00 [46.00, 62.00]	59.00 [51.00, 66.00]
Gender (%)	Female	4 (11.8)	117 (32.4)	31 (19.5)	16 (13.2)
	Male	21 (61.8)	244 (67.6)	128 (80.5)	105 (86.8)
	NA	9 (26.5)	/	/	/
HBV (%)	Yes	13 (38.2)	220 (60.9)	159 (100.0)	97 (80.2)
	No	21 (61.8)	75 (20.8)	/	24 (19.8)
	NA	/	66 (18.3)	/	/
HCV (%)	Yes	11 (32.4)	132 (36.6)	0 (0)	2 (1.7)
	No	12 (35.3)	168 (46.5)	/	119 (98.3)
	NA	11 (32.4)	61 (16.9)	/	/
